# Supplementary material for: Exploring Twitter to Analyze the Public’s Reaction Patterns to Recently Reported Homicides in London
Source: PLoS One. 2015 Mar 26;10(3):e0121848. doi: 10.1371/journal.pone.0121848 (PMC4374728; doi:10.1371/journal.pone.0121848)
Supplement: S1 Dataset — (XLSX) [file pone.0121848.s001.xlsx]

## Sheet: Metadata
Title	Exploring social web services to analyze the public’s reaction patterns to recently reported homicides in London
Description	data for the reproduction of the study's results
Theme	reaction patterns to crime news
Sub-theme	concern about crime (CC) is analyzed by spatial, temporal and thematic factors
Creator	Ourania Kounadi, Doctoral College GIScience, Department of Geoinformatics – Z_GIS, Paris-Lodron University Salzburg, Austria
Date.created	2014-12-05
Coverage.spatial	worldwide (sheets 1,2,4) and London, U.K (sheet 3)
Coverage.temporal	homicides in London 2012, tweets from 01.01.2012 up to 23.02.2014
Type	tabular data
Language	english
Notes	Sheet: "Homicide-Dataset" includes the 98 crime incidents that were stored from: www.murdermap.co.uk
	Sheet: "Murder links" includes the 781 web links that refer to the crime incidents and were used to filter the tweets
	Sheet: "1. Temporal" includes aggregated data for the reproduction of temporal analysis
	Sheet: "2. Global" includes aggregated data for the reproduction of the spatial global analysis
	Sheet: "3. Local" includes aggregated data for the reproduction of the spatial local analysis
	Sheet: "4. Frequency" includes data for the reproduction of the frequency analysis

## Sheet: Homicide-Dataset
M_No	Category	Weapon	Victim's gender	Victim's age group	Victim's nationality	Murderer's gender	No of Murderers	Murderer's nationality	Status	Borough's offences	Date	Month
1	drug related	knife	M	18-25	British	M	2	British	solved	97.2	30-12-2012	December
2	teenage victim	knife	M	13-17	British	M	1	British	solved	119.4	30-12-2012	December
3	domestic	ligature	F	66+	British	M	1	British	solved	96	28-12-2012	December
4	domestic	other	F	66+	British	M	1	British	solved	79.3	27-12-2012	December
5	robbery	knife	M	26-35	British	M	1	Morrocan	solved	162.6	22-12-2012	December
6	alcohol related	knife	M	46-55	British	M	1	British	solved	115	22-12-2012	December
7	domestic	knife	F	18-25	British	M	1	Turkish	solved	89.8	20-12-2012	December
8	uncategorised	none	M	46-55	British				unsolved	131	19-12-2012	December
9	uncategorised	none	M	36-45	Lithuanian				unsolved	100.7	16-12-2012	December
10	mental illness	none	M	56-65	British	M	1	German	solved	162.6	13-12-2012	December
11	alcohol related	knife	M	26-35	British	M	1	British	solved	128.4	13-12-2012	December
12	uncategorised	none	M	26-35	Latvian				unsolved	119.4	09-12-2012	December
13	uncategorised	none	M	46-55	New Zealander				unsolved	79.3	09-12-2012	December
14	uncategorised	none	M	36-45	British				unsolved	162.6	07-12-2012	December
15	mental illness	blunt Object	M	56-65	Ghanaian	M	1	Ghanaian	solved	96	26-11-2012	November
16	domestic	none	F	26-35	British	M	1	British	solved	112.9	22-11-2012	November
17	robbery	none	F	66+	British	M			solved	96	20-11-2012	November
18	uncategorised	gun	M	26-35	British				unsolved	87.7	19-11-2012	November
19	alcohol related	none	M	18-25	British				unsolved	64.1	11-11-2012	November
20	gang	blunt Object	M	18-25	French	M	1	Sri Lankan	solved	98.1	11-11-2012	November
21	uncategorised	knife	M	66+	British				unsolved	128.4	10-11-2012	November
22	alcohol related	none	M	46-55	British				unsolved	70.5	07-11-2012	November
23	gang	knife	M	26-35	British	M	5	British	solved	86.2	03-11-2012	November
24	mental illness	knife	M	46-55	Mauritanian	M	1	British	solved	95.8	28-10-2012	October
25	uncategorised	knife	M	18-25	British	M	2	British	solved	64.1	25-10-2012	October
26	robbery	none	F	66+	British	M	1	British	solved	96	25-10-2012	October
27	mental illness	knife	M	56-65	British	M	1	French	solved	128.4	25-10-2012	October
28	uncategorised	knife	M	18-25	Zimbabwean	M	1	British	solved	70.5	20-10-2012	October
29	uncategorised	knife	M	26-35	British				unsolved	73	20-10-2012	October
30	uncategorised	knife	M	46-55	British	M	1	British	solved	119.4	11-10-2012	October
31	uncategorised	knife	M	18-25	Albanian				unsolved	101.4	04-10-2012	October
32	domestic	knife	F	26-35	British	M	1	British	solved	101.2	29-09-2012	September
33	teenage victim	knife	M	13-17	British		2	British	solved	121.5	27-09-2012	September
34	uncategorised	knife	M	18-25	British				solved	119.4	26-09-2012	September
35	teenage victim	knife	M	13-17	British	M	1	British	solved	98.1	15-09-2012	September
36	uncategorised	knife	M	26-35	British	M	1	British	solved	101.2	13-09-2012	September
37	uncategorised	knife	M	46-55	British	M	1	Ivorian	solved	119.4	07-09-2012	September
38	domestic	other	M	56-65	British				unsolved	73	03-09-2012	September
39	mental illness	blunt Object	M	26-35	British	M	1	British	solved	86.2	31-08-2012	August
40	robbery	knife	M	36-45	Polish	M	1	British	solved	128.4	30-08-2012	August
41	drug related	knife	M	18-25	Somali	M	1	British	solved	121.5	21-08-2012	August
42	teenage victim	knife	M	18-25	British	M	1	British	solved	95.8	19-08-2012	August
43	alcohol related	blunt Object	M	36-45	Lithuanian				unsolved	103.1	18-08-2012	August
44	mental illness	knife	F	66+	Cyptriot	M	1	Somali	solved	101.4	15-08-2012	August
45	alcohol related	none	M	46-55	Australian	M	1	British	solved	302	07-08-2012	August
46	Child Killings (3 to 12...	none	F	0-12	British	M	1	British	solved	70.5	03-08-2012	August
47	teenage victim	knife	M	13-17	British				solved	98.1	01-08-2012	August
48	domestic	other	M	66+	British	F	1	British	solved	131	30-07-2012	July
49	uncategorised	none	F	66+	British				unsolved	87.7	22-07-2012	July
50	gang	gun	M	18-25	British	M	2	British	solved	70.5	15-07-2012	July
51	uncategorised	knife	M	18-25	British	M	1	British	solved	112.9	11-07-2012	July
52	uncategorised	knife	M	18-25	British				unsolved	103.1	29-06-2012	June
53	drug related	none	M	36-45	British	M	1	British	solved	302	24-06-2012	June
54	uncategorised	knife	M	26-35	British	M	1	British	solved	302	24-06-2012	June
55	mental illness	ligature	M	46-55	British	M	1	Afghan	solved	302	21-06-2012	June
56	drug related	gun	M	26-35	British	M	1	British	solved	96	20-06-2012	June
57	uncategorised	gun	M	18-25	British	M	1	British	solved	70.5	17-06-2012	June
58	Baby Killings (0 to 2...	none	M	0-12	British		2		solved	52.3	14-06-2012	June
59	uncategorised	other	F	56-65	British				unsolved	64.1	12-06-2012	June
60	robbery	knife	M	46-55	British	M	2	British	solved	87.7	08-06-2012	June
61	alcohol related	none	M	36-45	British	M	1	British	solved	103.1	06-06-2012	June
62	alcohol related	none	M	18-25	British	M	1	British	solved	70.5	05-06-2012	June
63	uncategorised	knife	M	26-35	British				unsolved	95.8	05-06-2012	June
64	uncategorised	none	F	18-25	British	M	1	British	solved	131	04-06-2012	June
65	alcohol related	knife	M	36-45	British	M	1	British	solved	89.8	01-06-2012	June
66	uncategorised	knife	M	18-25	British	M	1	British	solved	115	29-05-2012	May
67	teenage victim	none	M	18-25	British		3	British	solved	86.2	28-05-2012	May
68	domestic	none	F	26-35	British	M	1	Bangladeshi	solved	115	25-05-2012	May
69	alcohol related	none	M	18-25	Polish				solved	79.3	21-05-2012	May
70	drug related	knife	M	36-45	British	M	1	British	solved	95.8	21-05-2012	May
71	alcohol related	none	M	46-55	British				solved	302	21-05-2012	May
72	domestic	knife	F	46-55	Ghanaian	M	1	Ghanaian	solved	101.4	21-05-2012	May
73	gang	knife	M	18-25	British	M	3	British	solved	101.2	19-05-2012	May
74	Baby Killings (0 to 2...	none		0-12	British	F	1	Canadian	solved	79.3	09-05-2012	May
75	uncategorised	knife	M	56-65	British				unsolved	131	30-04-2012	April
76	drug related	none	M	46-55	British	M	1	British	solved	70.5	18-04-2012	April
77	robbery	knife	F	46-55	British	M	1	British	solved	162.6	16-04-2012	April
78	drug related	knife	M	36-45	British	M	2	British	solved	162.6	09-04-2012	April
79	uncategorised	other	M	36-45	British	M	1	British	solved	119.4	08-04-2012	April
80	uncategorised	knife	M	18-25	British	M	1	British	solved	89.8	31-03-2012	March
81	domestic	other	F	66+	British	M	1	British	solved	98.1	24-03-2012	March
82	mental illness	knife	F	56-65	British	M	1	British	solved	96	13-03-2012	March
83	mental illness	none	M	46-55	British	M	1	British	solved	89.8	10-03-2012	March
84	teenage victim	knife	M	13-17	British	M	2	British	solved	121.5	02-03-2012	March
85	uncategorised	none	M	66+	British				solved	101.4	01-03-2012	March
86	domestic	none	F	26-35	British	M	1	British	solved	112.9	01-03-2012	March
87	uncategorised	knife	M	26-35	British	M	1	British	solved	162.6	25-02-2012	February
88	uncategorised	none	M	56-65	British				unsolved	98.1	15-02-2012	February
89	uncategorised	none	M	26-35	Somali				unsolved	101.2	14-02-2012	February
90	uncategorised	vehicle	M	66+	Cape Verdean				solved	86.9	07-02-2012	February
91	teenage victim	none	F	13-17	British	M	1	Iranian	solved	86.2	07-02-2012	February
92	uncategorised	none	M	26-35	British				solved	79.3	07-02-2012	February
93	uncategorised	none	F	26-35	British	M	1	British	solved	128.4	05-02-2012	February
94	gang	gun	M	26-35	British				unsolved	101.4	01-02-2012	February
95	uncategorised	other	M	66+	British				solved	96	29-01-2012	January
96	robbery	none	M	56-65	British		1	Albanian	solved	52.3	25-01-2012	January
97	domestic	knife	F	18-25	British	M	1	British	solved	112.9	02-01-2012	January
98	gang	gun	M	18-25	British	M	1	British	solved	302	01-01-2012	January

## Sheet: Murder links
M_No	L_no	Link
1	1	http://www.itv.com/news/london/story/2012-12-31/fatal-stabbing-in-isleworth/
1	2	http://www.courtnewsuk.co.uk/newsgallery/?page=66&news_id=35078
1	3	http://www.bbc.co.uk/news/uk-england-london-20876219
1	4	http://www.kilburntimes.co.uk/news/crime-court/neasden_man_robbed_and_murdered_in_isleworth_1_1756802
1	5	http://www.lbc.co.uk/isleworth-murder-hunt-for-car-begins-65159
1	6	http://www.standard.co.uk/incoming/murder-inquiry-launched-after-man-stabbed-to-death-in-isleworth-8433612.html
1	7	http://www.london24.com/news/news/obit/murder_investigation_launched_after_man_dies_in_isleworth_1_1756139
1	8	http://www.voice-online.co.uk/article/car-sought-following-sunday-stab-death
1	9	http://www.murdermap.co.uk/pages/cases/case.asp?CID=607771527
2	10	http://www.dailymail.co.uk/news/article-2255314/Police-seek-15-year-old-murder-teenager-stabbed-brother-refusing-phone-muggers.html
2	11	http://www.telegraph.co.uk/news/uknews/crime/9773322/Teenager-stabbed-to-death-for-his-mobile-phone.html
2	12	http://www.capitalbay.com/latest-news1/290006-police-seek-15-year-old-over-murder-of-teenager-who-was-stabbed-in-front-of-his-brother-after-refusing-to-give-his-phone-to-muggers.html
2	13	http://www.murdermap.co.uk/pages/cases/case.asp?CID=895965815
3	14	http://www.thesun.co.uk/sol/homepage/news/4719445/Kim-Matthews-killed-partner-Judith-Brierley-then-hanged-himself-police-say.html
3	15	http://www.dailymail.co.uk/news/article-2254948/Couple-dead-murder-suicide-family-called-police-didnt-phone-Christmas.html
3	16	http://www.bbc.co.uk/news/uk-england-london-20871328
3	17	http://www.itv.com/news/london/update/2012-12-30/man-and-woman-found-dead-in-their-ealing-home/
3	18	http://forourdaughters.co.uk/index.php/judith-brierley/
3	19	http://www.murdermap.co.uk/pages/cases/case.asp?CID=752957238
3	20	http://www.london24.com/news/news/obit/police_find_woman_strangled_to_death_and_man_hanged_in_same_ealing_flat_1_1756058
4	21	http://www.wandsworthguardian.co.uk/news/10132806.Battersea_estate_in_shock_after_killing_of_pensioner/
4	22	http://www.murdermap.co.uk/pages/cases/case.asp?CID=8253076&Case=Killed-by-her-son:-Delores-Smith
5	23	http://www.murdermap.co.uk/pages/cases/case.asp?CID=631246996
5	24	http://www.kilburntimes.co.uk/news/crime-court/kilburn_murder_victim_was_founder_of_billy_boyce_clothing_line_1_1753731
5	25	http://www.voice-online.co.uk/article/police-confirm-murder-celebrity-designer-billy-boyce
6	26	http://www.murdermap.co.uk/pages/cases/case.asp?CID=482437883
7	27	http://www.murdermap.co.uk/pages/cases/case.asp?CID=296143203&VID=875&Case=Killed-by-her-husband:-Rebecca-Sessacar
7	28	http://www.bbc.co.uk/news/uk-england-london-20864261
7	29	http://www.croydonadvertiser.co.uk/Croydon-mum-killed-year-old-daughter/story-17648923-detail/story.html
7	30	http://www.thesun.co.uk/sol/homepage/news/4718282/Girl-6-sees-freed-dad-butcher-mum.html
7	31	http://www.croydonguardian.co.uk/news/10123864.Mum_s_tribute_as_man_arrested_on_suspicion_of_wife_s_murder/?ref=rss
7	32	http://www.thisislocallondon.co.uk/whereilive/southlondon/croydon/10126184.Mum_was_stabbed_to_death_in_home/
7	33	http://forourdaughters.co.uk/index.php/rebecca-sessecar/
8	34	http://www.murdermap.co.uk/pages/cases/case.asp?CID=227853216
8	35	http://www.islingtongazette.co.uk/news/crime-courts/arrest_made_in_mystery_archway_murder_investigation_1_1752456
8	36	http://www.lbc.co.uk/murder-investigation-after-archway-man-death-64822
9	37	http://www.murdermap.co.uk/pages/cases/case.asp?CID=977748661&Case=Body-in-a-stream:-Evaldas-Svolkinas
9	38	http://www.itv.com/news/london/topic/evaldas-svolkinas/
9	39	http://www.london24.com/news/crime/neighbours_shock_at_discovery_of_man_s_body_in_noak_hill_stream_1_1750176
9	40	http://www.bbc.co.uk/news/uk-england-london-20779970
9	41	http://www.standard.co.uk/news/crime/murder-investigation-launched-after-body-found-in-romford-8424951.html
9	42	http://www.heart.co.uk/essex/news/local/romford-murdered-man-found-stream/
9	43	http://www.itv.com/news/london/update/2012-12-18/police-launch-romford-murder-inquiry/
10	44	http://www.murdermap.co.uk/pages/cases/case.asp?CID=325169750&VID=896&Case=Doorstep-killing:-Douglas-Hutchison
10	45	http://www.hamhigh.co.uk/news/tributes_paid_to_a_blind_man_who_died_after_assault_on_his_doorstep_in_west_hampstead_1_1750422
11	46	http://www.murdermap.co.uk/pages/cases/case.asp?CID=571551169&Case=Murder-at-a-Hostel:-David-Remmer
11	47	http://www.friendsoffulham.com/forum/index.php?topic=26874.0
11	48	https://www.google.com/calendar/render?eid=bHUxZ3ViaWl1cWpkYW03cWM1dXRjamxtOTggbWFpbGJveEBtdXJkZXJtYXAuY28udWs&ctz&pli=1&sf=true&output=xml
11	49	http://www.fulhamsw6.com/default.asp?section=info&page=concrime036.htm
12	50	http://www.murdermap.co.uk/pages/cases/case.asp?CID=764602531&VID=871&Case=Strangled-in-Southwark:-Andrejs-Ivanovs-
12	51	https://www.google.com/calendar/render?eid=aG9nc2dmMGtyZWE1OXFjOHRxamRnZ2RlZXMgbWFpbGJveEBtdXJkZXJtYXAuY28udWs&ctz&sf=true&output=xml
12	52	http://www.itv.com/news/london/update/2012-12-12/murder-investigation-into-death-in-southwark/
12	53	http://www.london24.com/news/news/obit/man_found_dead_in_southwark_flat_is_named_1_1740472
13	54	http://www.murdermap.co.uk/pages/cases/case.asp?CID=255216761&Case=Punk-rocker-dies-in-Putney:-Stephen-Andrews
13	55	http://www.yourlocalguardian.co.uk/news/local/topstories/10100669.Murdered_Putney_man_was_lead_singer_of_Kiwi_punk_band/
13	56	http://www.stuff.co.nz/world/europe/8063371/Kiwi-punk-killed-in-London
13	57	http://www.putneysw15.com/default.asp?section=info&page=concrime271.htm
13	58	http://www.3news.co.nz/Murder-probe-after-Kiwi-punk-Steve-Andrews-dies-in-London/tabid/417/articleID/280011/Default.aspx
13	59	http://www.thisislocallondon.co.uk/whereilive/southlondon/wandsworthnews/10100669.Murdered_Putney_man_was_lead_singer_of_Kiwi_punk_band/
13	60	http://www.wandsworthguardian.co.uk/news/10100978.Tributes_to_murdered_Kiwi_punk_rocker_flood_in/?ref=rl
13	61	http://theaxemen.org/2012/12/
13	62	http://www.exeterexpressandecho.co.uk/Tributes-paid-murdered-punk-legend-Exeter-man/story-17567240-detail/story.html
13	63	http://www.nzherald.co.nz/nz/news/article.cfm?c_id=1&objectid=10853546
14	64	http://www.murdermap.co.uk/pages/cases/case.asp?CID=855073379&VID=867&Case=Death-in-Euston-Road:-David-Forbes
14	65	http://www.bbc.co.uk/news/uk-england-london-20652261
14	66	http://www.bbc.co.uk/news/uk-scotland-tayside-central-20651277
14	67	http://www.thecourier.co.uk/news/local/dundee/woman-speaks-out-about-senseless-loss-of-fiance-david-forbes-1.62187
14	68	http://www.standard.co.uk/news/crime/homicide-officers-brought-in-as-euston-pub-attack-victim-dies-in-hospital-8395518.html
14	69	http://www.express.co.uk/news/uk/363397/Man-injured-in-pub-attack-dies
14	70	http://news.stv.tv/tayside/205053-murder-charge-over-dundee-mans-death-after-london-pub-attack/
14	71	http://www.heraldscotland.com/news/crime-courts/man-arrested-following-death-of-scot-outside-london-pub.19626444
14	72	http://www.london24.com/news/news/obit/camden_death_man_charged_with_murder_of_42_year_old_1_1736072
14	73	http://www.islingtongazette.co.uk/news/crime-courts/finsbury_man_charged_with_murder_1_1743239
15	74	http://www.murdermap.co.uk/pages/cases/case.asp?CID=104297271&Case=Fatal-assault-in-Acton:-Ali-Abubaka
16	75	http://www.murdermap.co.uk/pages/cases/case.asp?CID=463338423&VID=859&Case=Killed-by-her-abusive-partner:-Gaynor-Bale
17	76	http://www.murdermap.co.uk/pages/cases/case.asp?CID=962687153
17	77	http://www.bbc.co.uk/news/uk-england-london-20425595
17	78	http://www.telegraph.co.uk/news/9693312/Teenage-boys-arrested-after-mugged-widow-dies.html
17	79	http://www.itv.com/news/london/story/2012-11-20/85-year-old-dies-after-robbery/
17	80	http://www.mirror.co.uk/news/uk-news/paula-castle-death-two-teenagers-1449784
17	81	http://www.independent.co.uk/news/uk/crime/two-boys-arrested-over-pensioner-killed-during-west-london-mugging-8340340.html
17	82	http://www.birminghammail.co.uk/news/local-news/we-lose-respect-for-the-elderly-at-our-peril-335305
17	83	http://metro.co.uk/2012/11/21/two-boys-arrested-over-fatal-mugging-of-85-year-old-woman-in-west-london-537568/
17	84	http://news.sky.com/story/1014695/pensioner-mugging-death-two-teens-questioned
17	85	http://www.dailymail.co.uk/news/article-2235927/Murder-hunt-launched-85-year-old-Paula-Castle-dies-fall-muggers-snatch-handbag-west-London.html
18	86	http://www.murdermap.co.uk/pages/cases/case.asp?CID=467633254
18	87	http://www.bbc.co.uk/news/uk-england-london-20432448
18	88	http://www.newsshopper.co.uk/news/10081075.Lord_Warwick_Street__Woolwich_murder_of_Marcus_Innocent__Two_more_arrested_and_bailed/
18	89	http://www.topix.com/forum/uk-county/greater-london/TCA8TTAH8QQI3S306
18	90	http://www.london24.com/news/crime/man_fatally_shot_in_woolwich_is_identified_1_1706454
18	91	http://www.voice-online.co.uk/article/three-more-men-arrested-over-woolwich-murder
18	92	http://www.lbc.co.uk/three-more-arrested-over-woolwich-murder-63345
18	93	http://www.itv.com/news/london/update/2012-12-23/charge-over-woolwich-murder/
18	94	http://www.standard.co.uk/news/crime/two-further-arrests-made-over-woolwich-shooting-8351650.html
18	95	http://www.wharf.co.uk/2012/11/police-arrest-six-in-woolwich.html
19	96	http://www.murdermap.co.uk/pages/cases/case.asp?CID=323916100&Case=Fatal-attack-in-Teddington:-Patrick-Lawless
19	97	http://www.standard.co.uk/news/crime/patrick-lawless-murdered-in-teddington-street-brawl-was-energetic-brilliant-pe-student-8315512.html
19	98	http://crimeandjustice.co.uk/2012/11/22/image-now-available-of-victim/
19	99	http://www.london24.com/news/news/obit/teddington_death_police_continue_to_appeal_for_witnesses_1_1705110
19	100	http://www.yourlocalguardian.co.uk/news/local/topstories/10045792.Man_released_on_bail_as_Teddington_murder_inquiry_continues/
19	101	http://www.richmondandtwickenhamtimes.co.uk/news/10041361.Two_Teddington_assaults_linked_by_police/?ref=rl
19	102	http://teddingtontown.co.uk/2012/11/11/police-called-to-serious-incident-on-the-high-street/
19	103	http://www.thisislocallondon.co.uk/news/10045792.Man_released_on_bail_as_Teddington_murder_inquiry_continues/
19	104	http://content.met.police.uk/News/Teddington-Cluster-SNT-welcomes-new-Inspector/1400013153324/1257246745756
20	105	http://www.murdermap.co.uk/pages/cases/case.asp?CID=42740917&VID=856&Case=Student-killed-in-gang-violence:-Thierry-Christian-Gnanakumar
20	106	http://transpont.blogspot.com/2012/11/thierry-christian-gnanakumar-rip.html
20	107	http://www.bbc.co.uk/news/uk-england-london-20303583
20	108	http://www.standard.co.uk/news/crime/man-killed-in-lewisham-after-rival-gangs-clash-8306697.html
20	109	http://www.bbc.co.uk/news/uk-england-london-20328690
20	110	http://www.bbc.co.uk/news/uk-england-london-20559196
20	111	http://www.newsshopper.co.uk/news/10040512.Man_dies_after_fight_in_Lewisham_High_Street/
20	112	http://www.voice-online.co.uk/article/man-dies-after-lewisham-disturbance
20	113	http://www.thisislocallondon.co.uk/news/10040512.Man_dies_after_fight_in_Lewisham_High_Street/
20	114	http://www.eastlondonlines.co.uk/2012/11/man-dies-in-suspected-stabbing-on-lewisham-high-street/
21	115	http://www.dailymail.co.uk/news/article-2231345/Fulham-pensioner-Joseph-Lewis-Griffiths-73-stabbed-death-disturbing-intruder-burglary.html
21	116	http://www.standard.co.uk/news/crime/fulham-pensioner-joseph-griffiths-repeatedly-stabbed-by-burglar-as-he-protected-his-home-8306073.html
21	117	http://www.murdermap.co.uk/pages/cases/case.asp?CID=1026221870&Case=Pensioner-stabbed-to-death-in-Fulham:-Joseph-Griffiths
21	118	http://www.telegraph.co.uk/news/uknews/crime/9670955/Pensioner-stabbed-to-death-by-burglar.html
21	119	http://www.telegraph.co.uk/news/uknews/crime/9674412/Man-arrested-on-suspicion-of-murdering-grandfather.html
21	120	http://www.pensionercampaignuk.webspace.virginmedia.com/page550.html
21	121	http://www.lbc.co.uk/fulham-murder-pensioner-repeatedly-stabbed-by-burglar-62760
21	122	http://www.london24.com/news/crime/man_in_court_over_fulham_pensioner_stabbing_1_1696528
21	123	http://news.sky.com/story/1010395/fulham-murder-police-appeal-for-witnesses
21	124	http://www.bbc.co.uk/news/uk-england-london-20350903
22	125	http://www.murdermap.co.uk/pages/news/index.asp?NewsID=742
22	126	http://www.newsshopper.co.uk/news/10032210.Bromley_murder_appeal_launched_after_man_dies_in_Kings_College_Hospital/?ref=rss
22	127	http://www.newsshopper.co.uk/news/10042564.Post_mortem_of_Bromley_murder_victim_inconclusive/
22	128	http://www.bromleytimes.co.uk/news/murder_investigation_opened_as_man_dies_following_bromley_assault_1_1684813
22	129	http://www.newsshopper.co.uk/news/bromley/10032210.Bromley_murder_appeal_launched_after_man_dies_in_Kings_College_Hospital/
22	130	http://www.murdermap.co.uk/pages/cases/case.asp?CID=789954111&Case=Death-in-Bromley:-David-Whitehead
23	131	http://www.murdermap.co.uk/pages/cases/case.asp?CID=824791931&Case=People-want-me-dead:-The-murder-of-Thomas-Cudjoe
23	132	http://www.ilfordrecorder.co.uk/news/crime-court/man_stabbed_to_death_in_ilford_was_gentle_and_caring_says_sister_1_1685241
23	133	http://pappzd.com/2012/11/five-on-trial-at-old-bailey-after-murdering-thomas-cudjoe/
23	134	http://www.bbc.co.uk/news/uk-england-london-20264615
23	135	http://www.guardian-series.co.uk/news/10037529.Five_charged_with_murder_of_Thomas_Cudjoe/?ref=rss
23	136	http://www.london24.com/news/crime/ilford_stabbing_thomas_cudjoe_was_freed_from_jail_in_may_over_unsafe_gun_conviction_1_1681696
23	137	http://www.london24.com/news/crime/tributes_to_thomas_cudjoe_stabbed_to_death_in_ley_street_ilford_1_1685779
23	138	http://www.london24.com/news/crime/five_in_court_over_murder_of_thomas_cudjoe_of_ilford_1_1688110
23	139	http://www.ilfordrecorder.co.uk/news/crime-court/two_men_arrested_on_suspicion_of_murdering_thomas_cudjoe_in_ilford_1_1684405
23	140	http://www.ilfordrecorder.co.uk/news/crime-court/ilford_murder_residents_and_shopkeepers_shocked_by_stabbing_of_thomas_cudjoe_1_1681987
24	141	http://www.murdermap.co.uk/pages/cases/case.asp?CID=700305312&Case=Killer-in-the-Family:-Abed-Polin
24	142	http://www.guardian-series.co.uk/news/10021842.Man_charged_with_murder/?ref=rss
24	143	http://www.thisislocallondon.co.uk/whereilive/localheadlines/10021842.Man_charged_with_murder/
24	144	http://www.itv.com/news/london/update/2012-10-29/police-investigate-walthamstow-murder/
24	145	http://www.murdermap.co.uk/pages/news/index.asp?NewsID=736
25	146	http://www.murdermap.co.uk/pages/news/index.asp?NewsID=733
25	147	http://www.murdermap.co.uk/pages/cases/case.asp?CID=784474352
25	148	http://www.ligali.org/forums/index.php?showtopic=5140
25	149	http://www.riveronline.co.uk/news/man-stabbed-death-oceana-kingston
25	150	http://www.bbc.co.uk/news/uk-england-london-20113676
25	151	http://www.bbc.co.uk/news/uk-england-london-20081481
25	152	http://www.standard.co.uk/news/crime/pictured-clubber-stabbed-to-death-in-kingston-nightclub-8225701.html
25	153	http://pappzd.com/2012/10/man-stabbed-death-inside-oceana-kingston/
25	154	http://www.morningadvertiser.co.uk/General-News/Oceana-nightclub-licence-suspended-following-fatal-stabbing
25	155	http://www.itv.com/news/london/story/2012-10-29/kingston-club-murder/
26	156	http://www.murdermap.co.uk/pages/cases/case.asp?CID=869718865
26	157	http://www.courtnewsuk.co.uk/index.php/crime_archive/newsgallery/?page=217&news_id=33396
26	158	http://forourdaughters.co.uk/index.php/jean-farrer/
26	159	http://www.murdermap.co.uk/pages/news/index.asp?NewsID=734
27	160	http://www.dailymail.co.uk/news/article-2223648/Former-concierge-luxury-apartment-block-stabbed-death-affluent-London-street.html
27	161	http://www.murdermap.co.uk/pages/cases/case.asp?CID=1013614193&Case=Killed-by-a-Stranger:-Colin-Hammond
27	162	http://www.bbc.co.uk/news/uk-england-london-20866532
27	163	http://www.london24.com/news/crime/man_charged_with_murder_1_1755924
27	164	http://www.yourlocalguardian.co.uk/news/10133064.Man_charged_with_murder_two_months_after_Putney_Bridge_killing/
28	165	http://www.thisislocallondon.co.uk/news/9998447.Delaney_Barnett_charged_over_Harold_Muzeremwi_murder_in_Mottingham/
28	166	http://www.murdermap.co.uk/pages/cases/case.asp?CID=868978147&VID=842&Case=Peacemaker-died-trying-to-protect-his-friend:-Harold-Muzeremwi
28	167	https://www.google.com/calendar/render?eid=YXE0aTJsN281dWpncjVrNnFjYjRxYXNiazggbWFpbGJveEBtdXJkZXJtYXAuY28udWs&ctz&sf=true&output=xml
28	168	http://www.itv.com/news/london/update/2012-10-22/man-charged-in-mottingham-murder/
28	169	http://www.itv.com/news/london/2012-10-22/man-charged-after-mottingham-murder/
28	170	http://www.itv.com/news/london/story/2012-10-21/mottingham-murder/
28	171	https://www.newsday.co.zw/2012/10/24/student-murdered-in-uk/
28	172	http://www.lbc.co.uk/mottingham-stabbing-man-charged-with-murder-61665
28	173	http://www.bexleytimes.co.uk/news/man_charged_with_murder_of_erith_man_in_mottingham_1_1664249
28	174	http://www.london24.com/news/crime/man_to_appear_in_court_on_murder_charge_after_mottingham_stabbings_1_1664180
29	175	http://www.murdermap.co.uk/pages/news/index.asp?NewsID=730
29	176	http://www.enfieldindependent.co.uk/news/9999906.Friends_of_stab_victim_pay_tribute_to__coolest_guy_/?ref=rl
29	177	http://www.tottenhamjournal.co.uk/news/crime-court/police_launch_murder_enquiry_after_man_stabbed_to_death_in_lower_edmonton_1_1664118
29	178	http://www.bbc.co.uk/news/uk-england-london-20024971
29	179	http://www.london24.com/news/crime/police_launch_murder_enquiry_after_man_stabbed_to_death_in_lower_edmonton_1_1664118
29	180	http://www.itv.com/news/london/story/2012-10-22/edmonton-murder-appeal/
29	181	http://www.lbc.co.uk/edmonton-murder-tyre-slash-victim-stabbed-61679
29	182	http://www.voice-online.co.uk/article/man-28-stabbed-death-edmonton
29	183	http://www.standard.co.uk/news/crime/teon-palmer-police-back-at-stabbing-scene-in-bid-to-jog-memories-8229124.html
29	184	http://www.thisislocallondon.co.uk/news/10012567.Police_release_information_about_Teon_Palmer_murder_suspects/
30	185	http://www.murdermap.co.uk/pages/cases/case.asp?CID=236753671&Case=Peckham-stabbing:-Brian-Templeman
30	186	http://www.formbytimes.co.uk/news/formby-news/2012/10/30/formby-man-s-father-brian-templeman-stabbed-to-death-in-london-66401-32123312/
30	187	http://www.liverpoolecho.co.uk/news/liverpool-news/birkenhead-dad-stabbed-death-london-3333527
30	188	http://www.clickliverpool.com/news/local-news/1217550-liverpool-region-dad-stabbed-to-death-two-years-after-son-killed-outside-nightclub.html
30	189	http://crimeandjustice.co.uk/2012/10/13/eddie-hepburn-charged-with-murder-of-brian-templeman/
30	190	http://www.london24.com/news/news/obit/peckham_death_man_charged_with_murder_1_1655123
30	191	http://www.murdermap.co.uk/pages/news/index.asp?NewsID=724
31	192	http://www.murdermap.co.uk/pages/cases/case.asp?CID=315183111&Case=Stabbed-to-death-at-Burger-King:-Pelivan-Zekaj
31	193	http://www.ibtimes.co.uk/pelivan-zekaj-burger-king-murder-392285
31	194	http://www.ibtimes.co.uk/pelivan-zekaj-burger-ing-murder-392851
31	195	http://metro.co.uk/2012/10/10/teenager-arrested-for-murder-after-fatal-pelivan-zekaj-stabbing-at-wood-green-burger-king-596618/
31	196	http://www.bbc.co.uk/news/uk-england-london-19893375
31	197	http://www.london24.com/news/crime/wood_green_burger_king_stabbing_man_arrested_1_1650654
31	198	http://www.london24.com/news/crime/teenager_charged_with_murder_after_burger_king_stabbing_1_1654998
31	199	http://www.standard.co.uk/news/crime/pictured-the-23yearold-man-stabbed-to-death-in-branch-of-burger-king-8200926.html
31	200	http://www.tottenhamjournal.co.uk/news/burger_king_stabbing_victim_named_1_1573948
31	201	http://www.tottenhamjournal.co.uk/news/crime-court/barking_teen_to_appear_at_old_bailey_after_burger_king_stabbing_1_1656014
32	202	http://www.murdermap.co.uk/pages/cases/case.asp?CID=242852996
32	203	http://www.kilburntimes.co.uk/news/crime-court/stonebridge_man_appears_in_court_charged_with_murdering_watford_mother_1_1644974
32	204	http://derby-evening-telegraph.vlex.co.uk/vid/accused-over-death-derby-pupil-407205918
32	205	http://www.voice-online.co.uk/article/man-face-court-over-fatal-stabbing-woman-harlesden
32	206	http://www.kilburntimes.co.uk/news/crime-court/stonebridge_man_appears_in_court_charged_with_murdering_watford_mother_1_1644974
32	207	http://www.itv.com/news/london/update/2012-10-02/police-name-harlesden-murder-victim/
32	208	http://www.bbc.co.uk/news/uk-england-london-19783693
32	209	http://www.bbc.co.uk/news/uk-england-london-19779011
32	210	http://www.london24.com/news/crime/stonebridge_car_death_woman_is_named_by_police_1_1542804
32	211	http://www.kilburntimes.co.uk/news/crime-court/stonebridge_man_accused_of_murdering_watford_mother_appears_in_court_1_1742314
33	212	http://www.murdermap.co.uk/pages/cases/case.asp?CID=375135596&Case=Teenage-footballer-stabbed-to-death-in-Brixton:-Junior-Nkwelle
33	213	http://www.huffingtonpost.co.uk/2012/09/28/teenager-junior-nkwelle-stabbing-girlfriend_n_1924269.html
33	214	http://www.theguardian.com/uk/2012/sep/28/teenage-footballer-murder-south-london
33	215	http://www.standard.co.uk/news/crime/16yearold-charged-with-murder-of-brixton-role-model-junior-nkwelle-8190630.html
33	216	http://www.itv.com/news/london/2012-09-29/brixton-teen-stabbed-to-death-over-girl/
33	217	http://www.itv.com/news/london/story/2012-09-28/teenager-dies-in-brixton/
33	218	http://www.brixtonblog.com/update-teenagers-remanded-in-custody-over-junior-nkwelle-murder-in-brixton/7132
33	219	http://www.brixtonblog.com/update-two-teens-in-court-charged-with-murder-after-brixton-stabbing-of-junior-nkwelle/7047
33	220	http://www.dailymail.co.uk/news/article-2210535/Junior-Nkwelle-Pictured-time-15-year-old-schoolboy-stabbed-death-London-estate-teenage-girl.html
33	221	http://www.mirror.co.uk/news/uk-news/junior-nkwelle-promising-teenage-footballer-1349889
34	222	http://www.murdermap.co.uk/pages/cases/case.asp?CID=730719850
34	223	http://www.murdermap.co.uk/pages/news/index.asp?NewsID=715
34	224	http://www.bbc.co.uk/news/uk-england-london-19825875
34	225	http://www.bbc.co.uk/news/uk-england-london-19771277
34	226	http://www.london24.com/news/crime/four_bailed_after_fatal_stabbing_in_walworth_1_1537434
34	227	http://www.itv.com/news/london/update/2012-10-04/sean-chambers-murder-man-charged/
34	228	http://www.standard.co.uk/news/crime/peckham-teenager-in-court-over-stab-attacks-while-killed-one-and-injured-two-others-8196773.html
34	229	http://www.ukwirednews.com/news/1455792/Teen-charged-with-murder-over-stabbing-death
35	230	http://www.bbc.co.uk/news/uk-england-19615674
35	231	http://www.bbc.co.uk/news/uk-england-london-19621327
35	232	http://www.mirror.co.uk/news/uk-news/bus-stop-knife-killing-kevin-1327125
35	233	http://www.ugandandiasporanews.com/2012/09/16/bbc-news-ugandan-teenager-kevin-ssali-14-stubbed-to-death-at-a-london-bus-stop/
35	234	http://www.murdermap.co.uk/pages/cases/case.asp?CID=322750382&Case=Teenager-stabbed-to-death:-Kevin-Ssali
35	235	http://www.dailymail.co.uk/news/article-2204121/Stabbed-death-got-bus-First-picture-boy-14-killed-500-yards-Jimmy-Mizen-murder.html
35	236	http://www.ligali.org/forums/index.php?showtopic=5119
35	237	http://www.itv.com/news/london/story/2012-09-16/14-year-old-stabbed-to-death/
35	238	http://www.newvision.co.ug/news/635389-ugandan-teenager-stabbed-to-death-in-london.html
35	239	http://chimpreports.com/index.php/special-reports/crime-investigation/5975-ugandan-teen-stabbed-to-death-in-london.html
36	240	http://www.london24.com/news/crime/family_of_wembley_stab_victim_pay_tribute_to_wonderful_son_1_1523168
36	241	http://www.murdermap.co.uk/pages/cases/case.asp?CID=705675039
36	242	http://www.bbc.co.uk/news/uk-england-london-19610418
36	243	http://metro.co.uk/2012/09/15/wembley-stabbing-victim-named-as-arron-payne-26-from-harlesden-and-police-urge-witnesses-to-come-forward-580023/
36	244	http://www.harrowtimes.co.uk/news/9935388.Wembley_stabbing_victim__had_his_whole_life_to_look_forward_to_/
36	245	http://www.harrowtimes.co.uk/news/9932507.Man_charged_with_murder_over_Wembley_stabbing/
36	246	http://www.itv.com/news/london/update/2012-09-15/police-appeal-for-wembley-murder-witnesses/
36	247	http://wembleymatters.blogspot.com/2012/09/floral-tributes-to-chalkhill-murder.html
36	248	http://www.popbuzz.me/uk/p/533766/
36	249	http://www.eastlondonadvertiser.co.uk/news/court-crime/neasden_men_charged_with_wembley_murder_appear_in_court_1_1542472
37	250	http://www.murdermap.co.uk/pages/cases/case.asp?CID=136827005&Case=Killed-by-his-flatmate:-Charles-Oppong
37	251	http://www.murdermap.co.uk/pages/news/index.asp?NewsID=701
37	252	http://www.standard.co.uk/panewsfeeds/man-arrested-over-fatal-stabbing-8119744.html
37	253	http://news.uk.msn.com/man-arrested-over-fatal-stabbing
37	254	http://www.itv.com/news/london/update/2012-09-09/man-charged-with-fatal-stabbing/
37	255	http://www.london24.com/news/crime/murder_charge_after_man_dies_in_peckham_1_1509851
37	256	http://www.newsrt.co.uk/news/man-arrested-over-fatal-stabbing-773848.html
38	257	http://www.murdermap.co.uk/pages/cases/case.asp?CID=136913268&Case=Death-in-Edmonton:-Leonard-Pollen
39	258	http://www.murdermap.co.uk/pages/cases/case.asp?CID=1050990442&Case=Killed-in-his-office:-Adeel-Salaam
39	259	http://www.murdermap.co.uk/pages/news/index.asp?NewsID=694
39	260	http://www.huffingtonpost.co.uk/2012/08/31/adeel-salaam-dies-after-a_n_1847514.html
39	261	http://www.ilfordrecorder.co.uk/news/news/cause_of_death_established_for_man_assaulted_in_hainault_1_1506394
39	262	http://www.ilfordrecorder.co.uk/news/news/update_victim_of_alleged_assault_in_hainault_dies_1_1501416
39	263	http://top.adlesse.com/en/i/272320965825689111
39	264	http://www.itv.com/news/london/update/2012-08-31/assault-victim-dies/
39	265	http://www.newhamrecorder.co.uk/news/newham_man_dies_after_assault_1_1501468
40	266	http://www.murdermap.co.uk/pages/cases/case.asp?CID=634227167&Case=The-burglar-and-the-street-cleaner:-Piotr-Mikiewicz
40	267	http://www.bbc.co.uk/news/uk-england-london-19431296
40	268	http://www.bbc.co.uk/news/uk-england-london-20665369
40	269	http://www.westlondontoday.co.uk/wlt/content/memorial-fund-set-murdered-street-cleaner-piotr-mikiewicz
40	270	http://www.itv.com/news/london/topic/piotr-mikiewicz/
40	271	http://www.itv.com/news/london/2012-09-03/street-cleaner-death-man-remanded/
40	272	https://www.lbhf.gov.uk/Directory/News/Brave_street_sweeper_dies.asp
40	273	http://www.lbhf.gov.uk/Directory/News/Tributes_flood_in_for_Piotr_Mikiewicz.asp
40	274	http://news.sky.com/story/979143/street-cleaner-death-homeowner-devastated
40	275	http://www.dailymail.co.uk/news/article-2195723/Hero-street-cleaner-left-fighting-life-stabbed-burglar-trying-foil-break-dies-injuries.html
41	276	http://www.murdermap.co.uk/pages/cases/case.asp?CID=571312810
41	277	http://www.bbc.co.uk/news/uk-england-london-19384652
41	278	http://www.murdermap.co.uk/pages/news/index.asp?NewsID=689
41	279	http://www.theafronews.eu/crime/two-men-charged-with-streatham-murder
41	280	http://content.met.police.uk/News/Two-charged-with-Streatham-murder/1400011097232/1257246745756
41	281	http://www.streathamguardian.co.uk/news/9896040.Two_men_charged_with_murder/
41	282	http://www.london24.com/news/crime/pair_charged_over_streatham_murder_1_1494592
41	283	http://squaremilenews.blogspot.com/2012/09/fatal-streatham-stabbing-two-charged.html
41	284	http://www.ukwirednews.com/news/1448298/Two-men-accused-of-Hanad-Osmans-murder-in-Streatham
41	285	http://article.wn.com/view/2013/04/24/Paranoid_man_addicted_to_legal_stimulant_khat_is_jailed_for_/
42	286	http://www.murdermap.co.uk/pages/cases/case.asp?CID=166691521
42	287	http://www.murdermap.co.uk/pages/news/index.asp?NewsID=687
42	288	http://www.voice-online.co.uk/article/youth-stabbed-death-after-east-london-party
42	289	http://www.newhamrecorder.co.uk/news/court-crime/boy_charged_with_murder_of_thomas_overton_after_leyton_party_1_1654153
42	290	http://www.guardian-series.co.uk/news/wfnews/9886368.LEYTON__Boy_charged_with_teenager_s_murder/
42	291	http://www.thisislocallondon.co.uk/whereilive/northeast/walthamforest/9882121.LEYTON__Teenager_murdered_during_fight_in_street/
42	292	http://www.lbc.co.uk/teen-charge-with-east-london-murder-58890
42	293	http://www.eastlondonadvertiser.co.uk/news/court-crime/boy_charged_with_murder_of_thomas_overton_after_leyton_party_1_1654153
42	294	http://www.newhamrecorder.co.uk/news/court-crime/stratford_teen_faces_old_bailey_trial_for_murder_of_thomas_overton_1_1490605
42	295	http://londonstreetgangs.blogspot.com/2012/08/waltham-forest-stop-violence-pleads-mum.html
43	296	http://www.murdermap.co.uk/pages/cases/case.asp?CID=510782283
43	297	http://www.murdermap.co.uk/pages/news/index.asp?NewsID=688
43	298	http://www.newhamrecorder.co.uk/news/court-crime/body_found_in_beckton_wasteground_is_identified_1_1497949
43	299	http://www.newhamrecorder.co.uk/news/update_murder_probe_launched_after_body_is_found_in_beckton_1_1489332
43	300	http://www.newhamrecorder.co.uk/news/inquest_adjourned_into_unidentified_man_found_dead_in_beckton_1_1494209
44	301	http://www.murdermap.co.uk/pages/cases/case.asp?CID=698675047
44	302	http://www.haringeyindependent.co.uk/news/9879998.Man_charged_with_murder_over_Wood_Green_pensioner_death/
44	303	http://www.murdermap.co.uk/pages/news/index.asp?NewsID=686
44	304	http://www.tottenhamjournal.co.uk/news/crime-court/man_charged_over_wood_green_pensioner_s_murder_1_1485542
44	305	http://www.bbc.co.uk/news/uk-england-london-19296902
44	306	http://www.parikiaki.com/2012/08/first-photo-of-murdered-cypriot-in-wood-green/
44	307	http://www.london24.com/news/crime/update_pensioner_stabbed_to_death_on_wood_green_estate_tributes_left_at_scene_1_1483046
44	308	http://www.bbc.co.uk/news/uk-england-london-19278322
44	309	http://daves211.blogspot.com/2012/08/pensioner-stabbed-to-death-on-wood-green.html
45	310	http://www.murdermap.co.uk/pages/cases/case.asp?CID=956475008
45	311	http://www.australiantimes.co.uk/tag/neil-hannah
45	312	http://www.dailyrecord.co.uk/news/scottish-news/police-probe-death-of-dundee-man-1256452
45	313	http://www.itv.com/news/london/update/2012-08-24/man-charged-with-murder-in-pimlico/
45	314	http://www.smh.com.au/world/murder-probe-as-australian-dies-in-london-hospital-after-bashing-20120816-249ik.html
45	315	http://www.scotsman.com/news/uk/former-boxing-pro-faces-murder-trial-1-2670542
45	316	http://www.westendextra.com/news/2012/aug/news-brief-hugh-street-%E2%80%98murder%E2%80%99-rap
45	317	http://www.australiantimes.co.uk/news/uk-australian-news/aussie-neil-hannah-assaulted-in-london-cops-seek-help.htm
45	318	http://www.australiantimes.co.uk/news/uk-australian-news/australian-death-in-london-sparks-murder-probe.htm
45	319	http://www.australiantimes.co.uk/news/uk-australian-news/ex-boxer-jailed-for-killing-aussie-gentle-giant.htm
46	320	http://www.dailymail.co.uk/news/article-2187181/Tia-Sharp-murder-Grandmother-2-arrests-police-admit-missing-body.html
46	321	http://www.dailymail.co.uk/news/article-2186935/Tia-Sharp-murder-Why-did-police-officers-dogs-8-days-body-missing-12-year-old.html
46	322	http://www.bbc.co.uk/news/uk-england-london-19214970
46	323	http://www.huffingtonpost.co.uk/2012/08/17/tia-sharp-murder-decomposition-identified-dental-records_n_1795244.html
46	324	http://www.telegraph.co.uk/news/uknews/crime/9470341/Tia-Sharp-Grandmothers-boyfriend-Stuart-Hazell-charged-with-murder.html
46	325	http://www.telegraph.co.uk/news/uknews/crime/9547260/Tia-Sharps-mother-prank-callers-targeted-my-family-over-her-death.html
46	326	http://www.mirror.co.uk/news/uk-news/tia-sharp-missing-schoolgirls-body-1258873
46	327	http://www.independent.co.uk/news/uk/crime/tia-sharp-police-hold-murder-suspect-after-fourth-search-reveals-body-8030809.html
46	328	http://www.theweek.co.uk/uk-news/tia-sharp-murder/48404/south-london-vigilantes-hunt-missing-girl-tia-sharp
46	329	http://www.huffingtonpost.com/2012/08/11/tia-sharp-murder-arrests-grandmothers-house_n_1767276.html
47	330	http://metro.co.uk/2012/08/03/three-charged-with-murder-of-teen-nathaniel-brown-after-party-stabbing-520676/
47	331	http://metro.co.uk/2012/08/02/three-held-after-teenager-nathaniel-brown-murdered-at-house-party-519369/
47	332	http://www.london24.com/news/crime/lewisham_stabbing_murder_update_three_held_after_nathaniel_brown_16_killed_at_party_1_1468127
47	333	http://www.ligali.org/forums/index.php?showtopic=5107
47	334	http://www.newsshopper.co.uk/news/10032432.Nathaniel_Brown_murder_at_birthday_party_in_Downham_denied_by_three_teenagers/
47	335	http://www.murdermap.co.uk/pages/cases/case.asp?CID=404428050
47	336	http://www.huffingtonpost.co.uk/2012/08/03/nathaniel-brown-death-police-charge-two-men-downham-paarty_n_1735886.html
47	337	http://www.independent.co.uk/news/uk/crime/seven-more-held-over-boys-stab-murder-in-downham-8001707.html
47	338	http://www.thisislocallondon.co.uk/news/10032432.Nathaniel_Brown_murder_at_birthday_party_in_Downham_denied_by_three_teenagers/
47	339	http://www.bbc.co.uk/news/uk-england-london-19107025
48	340	http://www.murdermap.co.uk/pages/news/index.asp?NewsID=678
48	341	http://www.murdermap.co.uk/pages/cases/case.asp?CID=188084698
48	342	http://www.islingtongazette.co.uk/news/health_2_4371/hornsey_rise_woman_denies_ill_partner_s_murder_1_1701216
48	343	http://www.islingtongazette.co.uk/news/crime-courts/hornsey_rise_woman_accused_of_partner_s_murder_appears_in_court_1_1477029
48	344	http://www.islingtontribune.com/news/2012/aug/woman-accused-murdering-colin-ballinger-remains-custody-victims-daughter-pays-moving-t
49	345	http://www.dailymail.co.uk/news/article-2178696/Pam-Wheeler-murder-Frail-widow-tortured-killed-home-cash-hid-didnt-trust-banks.html
49	346	http://www.murdermap.co.uk/pages/cases/case.asp?CID=170666212&Case=Widow-found-dead-at-home:-Pamela-Wheeler
49	347	http://www.itv.com/news/london/story/2012-08-16/pam-wheeler-murder/
49	348	http://www.mirror.co.uk/news/uk-news/thamesmead-death-pam-wheelers-body-1156538
49	349	http://forourdaughters.co.uk/index.php/pamela-wheeler/
49	350	http://www.bbc.co.uk/news/uk-england-london-19286674
49	351	http://www.thetimes.co.uk/tto/news/uk/crime/article3486667.ece
49	352	http://www.standard.co.uk/news/crime/pensioner-beaten-and-tied-up-by-burglars-left-to-die-7975836.html
49	353	http://www.murdermap.co.uk/pages/news/index.asp?NewsID=673
50	354	http://www.murdermap.co.uk/pages/cases/case.asp?CID=219610770
50	355	http://www.croydonguardian.co.uk/news/9822017.Young_rapper_shot_dead_outside_his_home/?ref=rc
50	356	http://www.croydonadvertiser.co.uk/Police-Killer-shot-rapper-Umar-Tufail-South/story-16569614-detail/story.html
50	357	http://www.london24.com/news/crime/two_deny_murder_of_man_found_shot_in_car_1_1693174
50	358	http://www.yourlocalguardian.co.uk/news/local/croydonnews/9870295.Teenagers_in_court_over_murder_of_rapper/
50	359	http://www.streathamguardian.co.uk/news/9863025.Man_charged_with_murder_of_aspiring_rapper/
50	360	http://www.newsshopper.co.uk/news/9822050.Tributes_flood_social_networks_in_memory_of_rapper/?ref=rl
50	361	http://www.croydonadvertiser.co.uk/Father-murdered-South-Norwood-rapper-Umar-Tufail/story-16577781-detail/story.html
50	362	http://www.croydonadvertiser.co.uk/Teenagers-deny-killing-aspiring-South-Norwood/story-17319530-detail/story.html
50	363	http://www.croydonadvertiser.co.uk/Umar-Tufail-victim-mistaken-identity-says/story-16567511-detail/story.html
51	364	http://www.murdermap.co.uk/pages/cases/case.asp?CID=655550415
51	365	http://www.hackneygazette.co.uk/news/crime-court/homerton_man_accused_of_stabbing_love_rival_to_death_in_hackney_wick_appears_in_court_1_1448769
51	366	http://www.tottenhamjournal.co.uk/news/crime-court/tottenham_man_21_killed_in_dispute_with_love_rival_1_1449120
51	367	http://www.tottenhamjournal.co.uk/news/crime-court/man_faces_jail_after_killing_love_rival_1_1748469
51	368	http://londonstreetgangs.blogspot.com/2012/10/teacher-wants-to-help-reduce-knife.html
51	369	http://www.tottenhamjournal.co.uk/news/crime-court/man_charged_with_murder_over_stabbing_of_tottenham_man_1_1444994
51	370	http://www.hamhighbroadway.co.uk/news/crime-court/youth_workers_stunned_by_fatal_stabbing_of_tottenham_man_1_1451213
51	371	http://www.london24.com/news/crime/youth_workers_stunned_by_fatal_stabbing_of_tottenham_man_1_1451213
51	372	http://www.haringeyindependent.co.uk/news/9816503.Hackney_murder_victim_named_as_Tottenham_man/
51	373	http://pappzd.com/2012/12/man-stabs-ex-gf-new-man/
52	374	http://www.bbc.co.uk/news/uk-england-london-18662504
52	375	http://www.dailymail.co.uk/news/article-2167616/Nine-men-charged-Liam-Woodards-24-stabbed-death-Westfield-Stratford-shopping-centre.html
52	376	http://www.dailymail.co.uk/news/article-2166632/Liam-Woodards-24-stabbed-death-fight-Westfield-Stratford-shopping-centre-near-Olympic-site.html
52	377	http://www.theguardian.com/uk/2012/jul/02/nine-charged-westfield-shopping-murder
52	378	http://www.theguardian.com/uk/2012/jul/01/westfield-stratford-stabbing-victim-named
52	379	http://www.huffingtonpost.co.uk/2012/07/01/westfield-stabbing-victim_n_1640798.html
52	380	http://www.ibtimes.co.uk/westfield-stratford-stabbing-murder-liam-woodards-nine-358466
52	381	http://www.murdermap.co.uk/pages/cases/case.asp?CID=562814389
52	382	http://metro.co.uk/2012/07/02/westfield-stratford-stabbing-death-nine-charged-with-violent-disorder-488124/
52	383	http://www.itv.com/news/london/story/2012-07-08/westfield-stabbing-11th-man-charged/
53	384	http://www.murdermap.co.uk/pages/cases/case.asp?CID=351311351
53	385	http://www.westlondontoday.co.uk/wlt/content/paddington-man-dies-after-cash-point-mugging
53	386	http://www.hamhigh.co.uk/news/court-crime/man_denies_murder_after_marylebone_street_robbery_victim_dies_1_1690436
53	387	http://www.westendextra.com/news/2012/aug/man-charged-murder-paddington-resident-michael-walser
53	388	http://www.hamhigh.co.uk/news/court-crime/murder_inquiry_launched_after_dead_body_found_in_paddington_flat_1_1436117
53	389	http://squaremilenews.blogspot.com/2012/07/mugging-victim-dies-five-days-after-100.html
54	390	http://www.murdermap.co.uk/pages/cases/case.asp?CID=188341823
54	391	http://www.murdermap.co.uk/pages/news/index.asp?NewsID=652
54	392	http://www.bbc.co.uk/news/uk-england-london-18569144
54	393	http://www.standard.co.uk/news/crime/father-stabbed-to-death-outside-farringdon-nightclub-was-trying-to-stop-a-fight-7887992.html
54	394	http://www.islingtongazette.co.uk/news/crime-courts/grieving_relatives_of_man_murdered_in_farringdon_appeal_for_information_1_1424085
54	395	http://www.islingtontribune.com/news/2012/jul/man-accused-birthday-killing-outside-nightspot-makes-old-bailey-appearance-prison-vide
55	396	http://www.murdermap.co.uk/pages/cases/case.asp?CID=286319236&Case=Strangled-at-Marble-Arch:-Mark-Morrison
55	397	http://www.bbc.co.uk/news/uk-england-london-18563132
55	398	http://www.bbc.co.uk/news/uk-england-london-18531157
55	399	http://www.huffingtonpost.co.uk/2012/07/01/ghodratollah-barani-charged-murder-mark-morrison_n_1640969.html
55	400	http://www.london24.com/news/crime/murder_charge_over_strangle_death_of_homeless_man_at_marble_arch_1_1427184
55	401	http://www.london24.com/news/crime/london_marble_arch_mark_morrison_dead_strangled_police_appeal_1_1420152
55	402	http://www.itv.com/news/london/update/2012-07-01/man-charged-with-the-murder-of-a-homeless-man-in-marble-arch/
55	403	http://www.westlondontoday.co.uk/wlt/content/man-held-over-marble-arch-murder
55	404	http://www.bbc.co.uk/news/uk-england-london-18660711
55	405	http://content.met.police.uk/News/A-man-has-been-charged-with-a-murder-in-Marble-Arch/1400009689454/1257246745756
56	406	http://www.murdermap.co.uk/pages/cases/case.asp?CID=450913231&VID=790&Case=Cold-Blooded-Execution:-Dothan-Gordon
56	407	http://www.dailymail.co.uk/news/article-2162227/Ealing-Shooting--Man-32-shot-dead-woman-injured-daylight-attack.html
56	408	http://www.bbc.co.uk/news/uk-england-london-18575475
56	409	http://www.kilburntimes.co.uk/news/crime-court/earls_court_man_charged_with_killing_kensal_green_gang_member_in_west_ealing_1_1422797
56	410	http://www.kilburntimes.co.uk/news/crime-court/earls_court_man_appears_in_court_accused_of_killing_kensal_green_gang_member_in_west_ealing_1_1424664
56	411	http://www.ealingtoday.co.uk/default.asp?section=info&page=concrime022.htm
56	412	http://www.ealingtoday.co.uk/default.asp?section=info&page=eadothan001.htm
56	413	http://www.voice-online.co.uk/article/man-charged-west-ealing-murder
56	414	http://www.westlondontoday.co.uk/wlt/content/man-charged-over-west-ealing-shooting
56	415	http://www.london24.com/news/crime/earls_court_man_charged_with_killing_kensal_green_gang_member_in_west_ealing_1_1422797
57	416	http://www.murdermap.co.uk/pages/cases/case.asp?CID=1017819604&Case=Shot-dead-in-Bellingham:-Marlon-Campbell
57	417	http://www.london24.com/news/crime/marlon_campbell_shooting_murder_dwayne_james_fulgence_lushingham_road_bellingham_lewisham_1_1420101
57	418	http://www.newsshopper.co.uk/news/9779378.Man_charged_with_murder_of_Marlon_Campbell_in_Bellingham/
57	419	http://www.bbc.co.uk/news/uk-england-london-18569140
57	420	http://www.itv.com/news/london/update/2012-06-24/man-charged-over-bellingham-murder/
57	421	http://www.itv.com/news/london/update/2012-06-23/four-arrested-over-fatal-shooting/
57	422	http://www.thisislocallondon.co.uk/news/9779378.Man_charged_with_murder_of_Marlon_Campbell_in_Bellingham/
57	423	http://www.thisislocallondon.co.uk/news/9784554.Man_in_court_over_Marlon_Campbell_murder/
57	424	http://bloodandproperty.blogspot.com/2012/06/murder-suspect-tasered-on-kingsland.html
57	425	http://www.eastlondonlines.co.uk/2012/06/man-charged-with-fatal-lewisham-shooting/
58	426	http://www.murdermap.co.uk/pages/cases/case.asp?CID=276758162&Case=Baby-death:-Ndingeko-Kunene
58	427	http://www.hertsandessexobserver.co.uk/News/National-News/Parents-face-jail-for-rickets-death-2-8186912.xnf
59	428	http://www.yourlocalguardian.co.uk/news/local/kingstonnews/9762112.UPDATE__Kingston_murder_victim_named_as_Margaret_Sheehy/?ref=rss
59	429	http://www.independent.co.uk/news/uk/crime/british-man-arrested-in-spain-on-suspicion-of-murdering-his-mother-7888762.html
59	430	http://www.kingstonguardian.co.uk/news/9780975.Man_arrested_on_suspicion_of_Margot_Sheehy_murder/
59	431	http://www.murdermap.co.uk/pages/news/index.asp?NewsID=648
59	432	http://www.nzherald.co.nz/nz/news/article.cfm?c_id=1&objectid=10816647
59	433	http://www.dailymail.co.uk/news/article-2211660/Sean-Heiss-28-arrested-Spain-stabbing-woman-death-broad-daylight.html
59	434	http://www.standard.co.uk/news/world/son-of-woman-found-strangled-at-home-is-arrested-in-spain-7888401.html
59	435	http://news.naij.com/10462.html
59	436	http://www.irishexaminer.com/archives/2012/1003/ireland/extradition-request-pending-for-stab-suspect-also-wanted-over-motheraposs-death-209633.html
59	437	http://yourtownkingston.com/2012/06/murder-kingston/
60	438	http://www.murdermap.co.uk/pages/cases/case.asp?CID=393545750
60	439	http://www.dayandnightnews.com/2012/06/2-held-for-prabjot-singh-rayat-murder-in-london/
60	440	http://www.ndtv.com/article/world/two-arrested-for-murdering-indian-origin-garage-owner-230932
60	441	http://www.bexleytimes.co.uk/news/court-crime/murder_investigation_after_garage_owner_found_stabbed_to_death_in_thamesmead_1_1406431
60	442	http://www.london24.com/news/crime/murder_investigation_after_garage_owner_found_stabbed_to_death_in_thamesmead_1_1406431
60	443	http://www.newsshopper.co.uk/news/9756320.Two_arrests_over_Prabjot_Singh_Rayat_s_murder_in_Thamesmead/
60	444	http://www.newsshopper.co.uk/news/crime/9756320.Two_arrests_over_Prabjot_Singh_Rayat_s_murder_in_Thamesmead/
60	445	http://www.standard.co.uk/news/crime/loyal-family-man-stabbed-in-the-neck-while-protecting-his-car-repair-business-7847423.html
60	446	http://www.itv.com/news/london/story/2012-06-10/man-murdered-in-thamesmead/
60	447	http://www.itv.com/news/london/update/2012-06-10/thamesmead-stab-death/
61	448	http://www.murdermap.co.uk/pages/cases/case.asp?CID=199780973&Case=Fatal-attack-in-Victoria-Docks:-Zahir-Bouchia
61	449	http://www.london24.com/news/crime/zahir_bouchia_murder_north_woolwich_man_appears_in_court_1_1411154
61	450	http://www.newhamrecorder.co.uk/news/court-crime/zahir_bouchia_murder_north_woolwich_man_appears_in_court_1_1411154
61	451	http://www.newhamrecorder.co.uk/news/court-crime/brutal_murder_in_north_woolwich_shocks_police_1_1408437
61	452	http://www.newhamrecorder.co.uk/news/court-crime/man_charged_over_north_woolwich_murder_1_1410314
62	453	http://www.bbc.co.uk/news/uk-england-20413692
62	454	http://www.london24.com/news/crime/dad_murdered_at_orpington_jubilee_party_1_1408598
62	455	http://www.murdermap.co.uk/pages/cases/case.asp?CID=221769837
62	456	http://www.bromleytimes.co.uk/news/orpington_man_jailed_over_death_of_james_harris_durkin_1_1700405
62	457	http://www.newsshopper.co.uk/news/9753073.Tributes_paid_to_murdered_father_of_three_James_Harris_Durkin/
62	458	http://www.newsshopper.co.uk/news/bromley/9982863.Orpington_killer_and_girlfriend_admit_lying_to_police_in_James_Harris_Durkin_case/
62	459	http://www.newsshopper.co.uk/news/bromley/9761286.Man_appears_in_court_over_Orpington_murder/
62	460	http://www.newsshopper.co.uk/news/bromley/9757624.Man_charged_with_Orpington_murder/
62	461	http://www.newsshopper.co.uk/news/bromley/9752950._Unexplained__death_of_James_Harris_Durkin_is_now_being_treated_as_a_murder/
62	462	http://www.theargus.co.uk/news/10059326.Man_jailed_after_Diamond_Jubilee_party_punch_up_death/
63	463	http://www.murdermap.co.uk/pages/cases/case.asp?CID=993399924&Case=Stabbed-to-death-in-Leyton:-Marvin-Hogan
63	464	http://www.murdermap.co.uk/pages/news/index.asp?NewsID=641
63	465	http://www.itv.com/news/london/2012-06-06/man-stabbed-to-death-in-leyton/
63	466	http://www.standard.co.uk/news/crime/police-search-for-mystery-witness-who-helped-man-stabbed-in-chest-in-leyton-7887941.html
63	467	http://www.guardian-series.co.uk/news/9744324.LEYTON__Man_stabbed_to_death/?ref=rl
63	468	http://www.guardian-series.co.uk/news/9745286.LEYTON__Neighbours__shocked__by_murder/?ref=rss
63	469	http://www.bbc.co.uk/news/uk-england-london-18333308
63	470	http://www.bbc.co.uk/news/uk-england-london-18343187
63	471	http://www.bbc.co.uk/news/uk-england-london-18590667
63	472	http://www.voice-online.co.uk/article/fourth-man-arrested-over-bank-holiday-murder
64	473	http://www.murdermap.co.uk/pages/news/index.asp?NewsID=644
64	474	http://www.murdermap.co.uk/pages/cases/case.asp?CID=259128167&Case=Found-dead-in-Finsbury-Park:-Chrissie-Azzopardi
64	475	http://www.islingtongazette.co.uk/news/crime-courts/man_arrested_in_suspicious_finsbury_park_death_investigation_1_1412432
64	476	http://www.islingtontribune.com/news/2012/jun/police-make-arrest-chrissie-azzopardi-case
64	477	http://sheheartsrain.tumblr.com/post/24990667254/so-a-22-year-old-girl-was-found-decomposed-in-her-flat
64	478	http://www.islingtongazette.co.uk/news/young_woman_found_dead_in_finsbury_park_1_1399608
64	479	http://www.islingtongazette.co.uk/news/investigation_launched_after_mysterious_death_of_transexual_in_finsbury_park_1_1402384
65	480	http://www.murdermap.co.uk/pages/cases/case.asp?CID=301324165&Case=Stabbed-to-death-in-Wallington:-Damon-Weedon
65	481	http://www.murdermap.co.uk/pages/news/index.asp?NewsID=761
65	482	http://www.yourlocalguardian.co.uk/news/local/suttonnews/9742443.Tributes_pour_in_for_Wallington_dad_Damon_Weedon/?ref=rss
65	483	http://www.suttonguardian.co.uk/news/9750768.Man_in_court_charged_with_Weedon_murder/
65	484	http://www.suttonguardian.co.uk/news/10086701.Traveller_murders_bi_sexual_man_after_he_came_onto_him__court_hears/
65	485	http://www.suttonguardian.co.uk/news/9742232.Man_charged_with_murder_after_Wallington_stabbing/
65	486	http://www.thisislocallondon.co.uk/news/londonnews/9742232.Man_charged_with_murder_after_Wallington_stabbing/
65	487	http://content.met.police.uk/News/Man-charged-with-Wallington-murder/1400008983824/1257246741786
65	488	http://www.itv.com/news/london/update/2012-12-14/man-guilty-of-kingston-murder/
65	489	http://www.yourlocalguardian.co.uk/news/10110057.Man_guilty_of_murdering_dad_of_three_after__drunken_pass_/
66	490	http://www.youtube.com/watch?v=r0os-c984hA
66	491	http://www.murdermap.co.uk/pages/cases/case.asp?CID=967614624
66	492	http://www.murdermap.co.uk/pages/news/index.asp?NewsID=638
66	493	http://www.eastlondonadvertiser.co.uk/news/court-crime/three_charged_after_fatal_stabbing_of_man_20_near_canary_wharf_1_1395618
66	494	http://www.london24.com/news/crime/murder_probe_after_man_20_found_stabbed_near_canary_wharf_1_1392798
66	495	http://www.eastlondonadvertiser.co.uk/news/court-crime/two_held_after_man_dies_in_stabbing_in_street_dispute_on_isle_of_dogs_1_1393175
67	496	http://www.murdermap.co.uk/pages/cases/case.asp?CID=33211604
67	497	http://www.bbc.co.uk/news/uk-england-london-18276393
67	498	http://www.romfordrecorder.co.uk/news/crime-court/five_plead_not_guilty_to_murder_of_luke_harwood_18_from_harold_hill_whose_body_was_found_in_woodford_green_1_1507607
67	499	http://www.ilfordrecorder.co.uk/news/crime-court/four_charged_with_murder_of_teenager_luke_harwood_in_woodford_green_1_1394436
67	500	http://www.ilfordrecorder.co.uk/news/news/fifth_person_charged_with_murder_of_luke_harwood_in_woodford_green_1_1397412
67	501	http://www.ilfordrecorder.co.uk/news/news/five_alleged_killers_of_18_year_old_luke_harwood_appear_at_old_bailey_1_1403030
67	502	http://www.hamhigh.co.uk/news/court-crime/four_accused_of_murdering_luke_harwood_in_woodford_green_sent_to_old_bailey_1_1396451
67	503	http://www.london24.com/news/crime/four_charged_with_murder_of_teenager_luke_harwood_in_woodford_green_1_1394436
67	504	http://www.london24.com/news/crime/luke_harwood_death_five_plead_not_guilty_to_murder_1_1507641
67	505	http://www.ukwirednews.com/news/1431987/Luke-Harwood-murder-Four-charged-over-body-in-field
68	506	http://www.dailymail.co.uk/news/article-2236424/Sheikh-Islam-stabbed-wife-Rushna-Begum-running-huge-gambling-debts.html
68	507	http://www.murdermap.co.uk/pages/news/index.asp?NewsID=636
68	508	http://www.murdermap.co.uk/pages/cases/case.asp?CID=855291045
68	509	http://forourdaughters.co.uk/index.php/rushna-begum-update/
68	510	http://www.asianimage.co.uk/news/10062103.Gambler_who_murdered_wife_jailed_for_life/
68	511	http://content.met.police.uk/News/Man-sentenced-to-life-for-murdering-his-wife-in-Bow/1400013129411/1257246741786
68	512	http://www.bbc.co.uk/news/uk-england-london-20435607
68	513	http://www.eastlondonnews.com/bromley-by-bow-murderer-jailed-for-life/
68	514	http://www.parentdish.co.uk/2012/11/22/gambler-killed-wife-in-front-of-toddler-son-after-she-confronted-him-90000-addiction/
68	515	http://www.eastlondonadvertiser.co.uk/news/court-crime/man_charged_with_wife_s_murder_in_bow_is_sent_to_old_bailey_1_1391841
69	516	http://m.yourlocalguardian.co.uk/news/10113011.Hospital_worker_cleared_of_killing_his_friend/
69	517	http://www.croydonguardian.co.uk/news/localnews/9721335.Man_charged_with_murder_of_hospital_worker/
69	518	http://www.yourlocalguardian.co.uk/news/10113011.Hospital_worker_cleared_of_killing_his_friend/
69	519	http://www.croydonguardian.co.uk/news/localnews/10110468.Men_strangled_each_other_in__show_of_strength___murder_trial_hears/?ref=rss
69	520	http://www.tootingonline.com/forum/tooting-politics-policing-council/205-murder-inquiry-launched-after-man-found-seriously-injured-tooting-dies.html
69	521	http://www.itv.com/news/london/update/2012-05-22/murder-enquiry-launched-after-tooting-death/
69	522	http://www.yourlocalguardian.co.uk/news/local/topstories/10101105.Hospital_porter_was_strangled_to_death_following_Champions_League_final__court_hears/
69	523	http://www.lbc.co.uk/inquiry-underway-following-tooting-murder-55184
69	524	http://www.yourlocalguardian.co.uk/news/10101105.Hospital_porter_was_strangled_to_death_following_Champions_League_final__court_hears/
69	525	http://www.murdermap.co.uk/pages/cases/case.asp?CID=815907114&Case=Strangled-in-Tooting:-Przemyslaw-Lepkowski
70	526	http://www.murdermap.co.uk/pages/cases/case.asp?CID=847782254&Case=Walthamstow-stabbing:-O%27Neil-Irwin
70	527	http://www.voice-online.co.uk/article/east-london-stabbing-victim-named
70	528	http://www.dailymail.co.uk/news/article-2248339/Killer-stabbed-cannabis-dealer-death-hours-starting-community-service-jailed-23-years.html
70	529	http://www.uk420.com/boards/index.php?showtopic=311593
70	530	http://www.murdermap.co.uk/pages/news/index.asp?NewsID=736
70	531	http://thecomingcrisis.blogspot.com/2012/12/reardon-emanuel-stabbed-cannabis-dealer.html
70	532	http://www.murdermap.co.uk/pages/news/index.asp?NewsID=771
70	533	http://www.guardian-series.co.uk/news/9741122.WALTHAMSTOW__Murder_suspect_released_on_bail/?ref=rc
70	534	http://www.guardian-series.co.uk/news/wfnews/9718347.WALTHAMSTOW__Man_dies_from_stab_wounds/
70	535	http://www.bbc.co.uk/news/uk-england-london-18176254
71	536	http://www.murdermap.co.uk/pages/cases/case.asp?CID=91772063&Case=Death-at-a-Hostel:-Brian-Kyle
71	537	http://www.murdermap.co.uk/pages/news/index.asp?NewsID=635
71	538	http://www.bbc.co.uk/news/uk-england-london-18225479
71	539	http://www.bbc.co.uk/news/uk-england-london-20552323
71	540	http://www.camdennewjournal.com/news/2012/dec/big-issue-seller-jailed-manslaughter-hostel-man-he-wrongly-accused-theft
71	541	http://www.westendextra.com/news/2012/nov/homeless-man-pleads-guilty-killing-hostel-resident-single-punch
71	542	http://content.met.police.uk/News/Detectives-from-the-Homicide-and-Serious-Crime-Command-are-investigating-a-murder-in-Camden/1400008803828/1257246745756
72	543	http://www.murdermap.co.uk/pages/cases/case.asp?CID=773810356&Case=Domestic-tragedy-in-Tottenham:-Naomi-Asante
72	544	http://www.ghanaweb.com/GhanaHomePage/diaspora/artikel.php?ID=241433
72	545	http://www.spyghana.com/ghanaian-in-london-kills-wife-commits-suicide-afterwards/
72	546	http://www.tottenhamjournal.co.uk/news/crime-court/tottenham_builder_stabbed_wife_to_death_before_slitting_own_throat_1_1501361
72	547	http://www.murdermap.co.uk/pages/news/index.asp?NewsID=647
72	548	http://ghanaweb.com/GhanaHomePage/diaspora/artikel.php?ID=241636
72	549	http://news.peacefmonline.com/pages/social/201206/118212.php?storyid=100&
72	550	http://www.haringeyindependent.co.uk/news/9751043.Husband_and_wife_died_from_deep_cuts_on_body/
72	551	http://www.ghanavisions.com/articles/19528-married-couple-died-from-deep-cuts-on-body.html
73	552	http://www.dailymail.co.uk/news/article-2147730/Father-56-critical-condition-stabbed-trying-shield-dying-son-frenzied-attack-hoodie-gang-outside-pub.html
73	553	http://www.amnation.com/vfr/archives/022462.html
73	554	http://www.murdermap.co.uk/pages/cases/case.asp?CID=839425977
73	555	http://www.itv.com/news/london/topic/luke-fitzpatrick/
73	556	http://www.itv.com/news/london/topic/dollis-hill/
73	557	http://www.london24.com/news/crime/teenage_boy_charged_with_killing_luke_fitzpatrick_in_dollis_hill_1_1389826
73	558	http://www.london24.com/news/crime/three_more_teenagers_arrested_in_connection_with_luke_fitzpatrick_killing_in_dollis_hill_1_1411838
73	559	http://www.harrowtimes.co.uk/news/9717695.Stab_victims_were_father_and_son/
73	560	http://www.bbc.co.uk/news/uk-england-london-19525443
73	561	http://www.dailymail.co.uk/news/article-2147730/Father-56-critical-condition-stabbed-trying-shield-dying-son-frenzied-attack-hoodie-gang-outside-pub.html#ixzz1vXptO649
74	562	http://www.murdermap.co.uk/pages/cases/case.asp?CID=48028569&Case=Wandsworth-Tragedy:-Lily-and-Mason-Boots
74	563	http://www.bbc.co.uk/news/uk-england-london-20136443
74	564	http://www.dailymail.co.uk/news/article-2142296/Wandsworth-deaths-Jeff-Boots-finds-wife-Felicia-smothered-children-home.html
74	565	http://www.mirror.co.uk/news/uk-news/wandsworth-baby-deaths-babies-killed-837744
74	566	http://www.theguardian.com/uk/2012/oct/30/woman-admits-killing-two-babies
74	567	http://www.mirror.co.uk/news/uk-news/wandsworth-baby-deaths-mum-charged-829541
74	568	http://www.telegraph.co.uk/news/uknews/crime/9642856/I-was-a-good-mum-courtroom-sorrow-of-mother-who-smothered-her-babies-after-rejecting-anti-depressants.html
74	569	http://www.wandsworthguardian.co.uk/news/10015210.Mum_admits_to_killing_her_two_children/
74	570	http://www.telegraph.co.uk/news/uknews/9262459/Mother-remanded-over-babies-deaths-had-suffered-earlier-tragedy.html
74	571	http://www.dailymail.co.uk/news/article-2142296/Wandsworth-deaths-Jeff-Boots-finds-wife-Felicia-smothered-children-home.html
75	572	http://www.murdermap.co.uk/pages/cases/case.asp?CID=995167088&VID=749
75	573	http://www.murdermap.co.uk/pages/news/index.asp?NewsID=617
75	574	http://www.islingtongazette.co.uk/news/crime-courts/man_charged_with_murder_over_islington_stabbing_1_1366305
75	575	http://www.islingtontribune.com/news/2012/may/drinking-pal-wheelchair-user-who-was-stabbed-death-appears-old-bailey-accused-murder
75	576	http://www.islingtontribune.com/news/2012/may/norman-newmarch-charged-over-%E2%80%98vulnerable%E2%80%99-victim%E2%80%99s-death
75	577	https://www.google.com/calendar/render?eid=bnU4a2FucGJiOGc5aWhrMThycmdhN29hNnMgbWFpbGJveEBtdXJkZXJtYXAuY28udWs&ctz&pli=1&sf=true&output=xml
75	578	http://www.london24.com/news/crime/man_charged_with_murder_over_islington_stabbing_1_1366305
76	579	http://www.murdermap.co.uk/pages/cases/case.asp?CID=895150448
76	580	http://www.yourlocalguardian.co.uk/news/local/topstories/9872459.Pregnant_mum_of_seven_to_stand_trial_for_New_Addington_murder/?ref=rss
76	581	http://www.croydonadvertiser.co.uk/New-Addington-murder-victim-David-Petch-legend/story-15865546-detail/story.html
76	582	http://www.murdermap.co.uk/pages/news/index.asp?NewsID=609
76	583	http://www.thisislocallondon.co.uk/whereilive/southlondon/croydon/9872459.Pregnant_mum_of_seven_to_stand_trial_for_New_Addington_murder/
76	584	http://www.croydonguardian.co.uk/news/localnews/9872459.Pregnant_mum_of_seven_to_stand_trial_for_New_Addington_murder/
77	585	http://www.telegraph.co.uk/news/uknews/crime/9445192/Carole-Waugh-Police-arrest-man-over-murder-of-missing-businesswoman.html
77	586	http://www.telegraph.co.uk/news/uknews/crime/9448634/Carole-Waugh-body-found-during-missing-businesswoman-murder-inquiry.html
77	587	http://www.bbc.co.uk/news/uk-england-london-18937686
77	588	http://www.mirror.co.uk/news/uk-news/carole-waugh-missing-millionaire-could-1174852
77	589	http://www.independent.co.uk/news/uk/crime/missing-oil-executive-carole-waugh-killed-by-single-stab-wound-8004710.html
77	590	http://www.theguardian.com/uk/2012/jul/26/carole-waugh-disappearance-cctv-suspect
77	591	http://www.huffingtonpost.co.uk/2012/07/27/carole-waugh-disappearance-missing-business-woman-may-worked-escort_n_1709390.html
77	592	http://www.murdermap.co.uk/pages/cases/case.asp?CID=1039216305&Case=The-Missing-Businesswoman:-Carole-Waugh
77	593	http://www.mirror.co.uk/news/uk-news/carole-waugh-cctv-released-after-1172388
77	594	http://www.standard.co.uk/news/crime/missing-millionairess-mystery-was-carole-waugh-a-highclass-escort-7981520.html
78	595	http://www.hamhigh.co.uk/news/murder_hunt_continues_as_man_stabbed_to_death_in_maida_vale_is_named_1_1348341
78	596	http://www.murdermap.co.uk/pages/cases/case.asp?CID=978783182&Case=Horror-in-Maida-Vale:-Richard-Hamilton
78	597	http://www.westlondontoday.co.uk/wlt/content/man-court-over-maida-vale-stab-death
78	598	http://www.westendextra.com/news/2012/apr/police-name-man-found-dead-stab-wounds-neck-house
78	599	http://www.lbc.co.uk/maida-vale-murder-man-named-53706
78	600	http://www.itv.com/news/london/update/2012-04-16/man-stabbed-to-death-named/
78	601	http://www.westlondontoday.co.uk/node/4507
78	602	http://www.westlondontoday.co.uk/wlt/content/man-jailed-killing-flatmate-maida-vale
78	603	http://www.murdermap.co.uk/pages/news/index.asp?NewsID=605
79	604	http://www.dailymail.co.uk/news/article-2126784/Phillip-Sheriff-Jessie-J-party-attack-murder-probe-father-dies.html
79	605	http://www.mirror.co.uk/news/uk-news/jessie-j-blackberry-party-cctv-825690
79	606	http://www.huffingtonpost.co.uk/2012/04/09/philip-sherriff-death-wife-jane-jessie-j-blackberry-party_n_1412540.html
79	607	http://www.murdermap.co.uk/pages/cases/case.asp?CID=427478021
79	608	http://www.itv.com/news/story/2012-04-04/man-stabbed-at-blackberry-party/
79	609	http://www.itv.com/news/story/2012-04-04/man-stabbed-at-blackberry-party/
79	610	http://www.bbc.co.uk/news/uk-england-london-17659233
79	611	http://www.telegraph.co.uk/news/uknews/crime/9192865/Man-dies-after-Blackberry-event-stabbing.html
79	612	http://www.garstangcourier.co.uk/news/local/violent-death-of-a-perfect-husband-son-and-father-1-4437812
79	613	http://www.mobilenewscwp.co.uk/2012/04/24/industry-pays-homage-to-rim-party-stabbing-victim/
80	614	http://www.bbc.co.uk/news/uk-england-london-20094935
80	615	http://www.bbc.co.uk/news/uk-england-london-17642720
80	616	http://www.london24.com/news/crime/croydon_stab_murder_victim_named_as_chris_isted_1_1339654
80	617	http://www.murdermap.co.uk/pages/cases/case.asp?CID=195158469&Case=Frenzied-and-Merciless:-The-murder-of-Chris-Isted
80	618	http://www.croydonadvertiser.co.uk/Mother-Croydon-murder-victim-tells-court-heart/story-17216537-detail/story.html
80	619	http://www.croydonadvertiser.co.uk/Chris-Isted-killer-jailed-life-Old-Bailey/story-17189054-detail/story.html
80	620	http://www.croydonguardian.co.uk/news/9630435.Tributes_for_murdered_dad_to_be_Chris_Isted/
80	621	http://metro.co.uk/2012/10/26/carlton-mckay-jailed-for-27-years-for-stabbing-father-to-be-chris-isted-outside-croydon-pub-608055/
80	622	http://www.yourlocalguardian.co.uk/news/local/topstories/9637638.Man_charged_with_murder_of_Chris_Isted_in_Ship_pub_stabbing/
80	623	http://www.lbc.co.uk/croydon-pub-murder-man-jailed-61941
81	624	http://www.murdermap.co.uk/pages/cases/case.asp?CID=523245393&Case=Forest-Hill-Tragedy:-Elizabeth-Coriat
81	625	http://www.newsshopper.co.uk/news/9612466.Man_accused_of_murdering_his_mother_in_Forest_Hill/
81	626	http://www.thisislocallondon.co.uk/news/9618522.Man_appears_in_court_accused_of_beheading_his_mother/
81	627	http://www.eastlondonlines.co.uk/2012/03/man-charged-over-forest-hill-murder/
81	628	http://content.met.police.uk/News/Man-charged-with-murder-in-Forest-Hill/1400007623824/1257246741786
81	629	http://www.newsshopper.co.uk/news/lewisham/9612466.Man_accused_of_murdering_his_mother_in_Forest_Hill/
81	630	http://www.thisislocallondon.co.uk/news/9612466.Man_accused_of_murdering_his_mother_in_Forest_Hill/
81	631	http://www.newsshopper.co.uk/news/crime/9612466.Man_accused_of_murdering_his_mother_in_Forest_Hill/
81	632	http://www.murdermap.co.uk/pages/news/index.asp?NewsID=592
81	633	http://www.bbc.co.uk/news/uk-england-london-17504252
82	634	http://www.murdermap.co.uk/pages/cases/case.asp?CID=119641710
82	635	http://www.murdermap.co.uk/pages/news/index.asp?NewsID=587
82	636	http://www.ealingtoday.co.uk/default.asp?section=info&page=easherwoodmurder003.htm
82	637	http://www.getwestlondon.co.uk/news/local-news/murder-probe-woman-dies-stab-5978806
83	638	http://www.murdermap.co.uk/pages/cases/case.asp?CID=911950902&Case=Death-at-a-Hostel:-Rajendra-Patel
83	639	http://www.croydonadvertiser.co.uk/Croydon-murder-victim-Rajendra-Patel-pictured/story-15666666-detail/story.html
83	640	http://www.croydonguardian.co.uk/news/9975736.Paranoid_schizophrenic_killed_after_long_running_feud/
83	641	http://www.croydonguardian.co.uk/news/9594929.YMCA_left__shocked_and_saddened__by_death/r/?ref=rss
83	642	http://www.yourlocalguardian.co.uk/news/local/topstories/9975736.Paranoid_schizophrenic_killed_after_long_running_feud/?ref=rss
83	643	http://www.yourlocalguardian.co.uk/news/9615469.print/
83	644	http://www.yourlocalguardian.co.uk/news/topstories/9595418.Man_appears_in_court_over_YMCA_murder/
83	645	http://www.croydonguardian.co.uk/news/9974251.Man_jailed_for_manslaughter_of_YMCA_neighbour/?ref=rss
83	646	http://www.croydonadvertiser.co.uk/Man-jailed-manslaughter-fellow-Croydon-YMCA/story-17072597-detail/story.html
83	647	http://www.murdermap.co.uk/pages/news/index.asp?NewsID=585
84	648	http://www.murdermap.co.uk/pages/cases/case.asp?CID=454485522
84	649	http://www.bbc.co.uk/news/uk-england-london-17252823
84	650	http://www.mirror.co.uk/news/uk-news/kwame-ofosu-asare-cctv-shows-teenager-1496219
84	651	http://www.dailymail.co.uk/news/article-2249955/Kwame-Ofosu-Asare-murder-Gangsters-stabbed-innocent-sixth-form-student-death-jailed-life.html
84	652	http://metro.co.uk/2012/03/03/innocent-brixton-stab-victim-named-as-kwame-ofosu-asare-345761/
84	653	http://www.theguardian.com/uk/2012/nov/27/teenager-murdered-brixton-gang-feud
84	654	http://www.london24.com/news/crime/kwame_ofosu_asare_stabbing_in_brixton_man_charged_with_murder_1_1336938
84	655	http://www.london24.com/news/crime/kwame_ofosu_asare_murder_in_brixton_cctv_released_as_police_ponder_motive_1_1230243
84	656	http://www.huffingtonpost.co.uk/2012/03/04/kwame-ofosu-asare-dead-police-name-boy-17-stabbed-to-death_n_1319639.html
84	657	http://www.ligali.org/forums/index.php?showtopic=4907
85	658	http://www.murdermap.co.uk/pages/cases/case.asp?CID=802513862&Case=Death-in-Wood-Green:-Vassos-Demetriou
85	659	http://www.murdermap.co.uk/pages/news/index.asp?NewsID=572
85	660	http://www.tottenhamjournal.co.uk/news/crime-court/police_probe_death_of_elderly_wood_green_man_found_in_the_street_1_1226726
85	661	http://www.haringeyindependent.co.uk/news/9994134.Man_charged_with_manslaughter_of_80_year_old/?ref=rss
85	662	http://www.parikiaki.com/2012/10/man-charged-with-manslaughter-of-80-year-old-cypriot/
86	663	http://www.mirror.co.uk/news/uk-news/gemma-mccluskie-eastenders-actress-in-noisy-756268
86	664	http://www.mirror.co.uk/news/uk-news/brother-of-eastenders-actress-gemma-mccluskie-757953
86	665	http://www.mirror.co.uk/news/uk-news/gemma-mccluskie-brother-admits-killing-1348129
86	666	http://www.dailymail.co.uk/news/article-2161145/Gemma-McCluskie-murder-Former-EastEnders-actress-brother-Tony-stand-trial.html
86	667	http://www.dailymail.co.uk/news/article-2113869/Gemma-McCluskie-murder-Brother-EastEnders-actress-appears-court.html
86	668	http://www.dailymail.co.uk/news/article-2117852/Gemma-McCluskie-murder-Legs-canal-EastEnders-actress-headless-torso-discovered.html
86	669	http://www.bbc.co.uk/news/uk-england-london-19757357
86	670	http://www.telegraph.co.uk/news/uknews/crime/9573265/Brother-of-former-EastEnders-actress-Gemma-McCluskie-admits-responsibility-for-her-death.html
86	671	http://news.sky.com/story/2336/brother-charged-with-ex-eastenders-stars-murder
86	672	http://www.independent.co.uk/news/uk/crime/brother-of-eastenders-actress-gemma-mccluskie-admits-killing-8190498.html
87	673	http://www.mirror.co.uk/news/uk-news/paul-beck-guilty-of-stabbing-liverpool-1463636
87	674	http://www.mirror.co.uk/news/uk-news/camden-bar-brawl-murder-liverpool-745912
87	675	http://www.murdermap.co.uk/pages/cases/case.asp?CID=328591412
87	676	http://www.bbc.co.uk/news/uk-england-20544531
87	677	http://forums.liverpoolfc.com/threads/297704-RIP-Alex-Jarmay-Liverpool-Fan-Stabbed-to-death-in-London-at-the-weekend!?s=de2faa28289531e00f3ed3e018a54f47
87	678	http://www.camdennewjournal.com/news/2012/mar/kentish-town-brothers-charged-murder-liverpool-fan-alex-jarmay
87	679	http://www.camdennewjournal.com/news/2012/dec/he-jailed-life-stabbing-liverpool-fc-fan-death-man-disabled-arm-claims-he-picked-knife
87	680	http://www.itv.com/news/granada/topic/alex-jarmay/
87	681	http://storify.com/murdermap/tributes-to-alex-jarmay
87	682	http://www.standard.co.uk/news/crime/kentish-town-man-facing-life-for-stabbing-liverpool-fan-in-camden-bar-8367470.html
88	683	http://www.murdermap.co.uk/pages/cases/case.asp?CID=575443098&Case=Murder-in-Loampit-Hill:-Earl-Warburton
88	684	http://www.bbc.co.uk/news/uk-england-london-19256576
88	685	http://squaremilenews.blogspot.com/2012/08/lewisham-murder-mystery-20k-reward.html
88	686	http://www.newsshopper.co.uk/news/crime/9545357.Police_appeal_over_Lewisham_brothel_owner_murder/
88	687	http://www.newsshopper.co.uk/news/9873923.Detectives_offer___20k_reward_for_witnesses_to_murder_of_brothel_owner/
88	688	http://www.murdermap.co.uk/pages/news/index.asp?NewsID=559
88	689	http://www.thisislocallondon.co.uk/news/9545357.Police_appeal_over_Lewisham_brothel_owner_murder/?ref=ec
88	690	http://www.gloucestercitizen.co.uk/Gloucester-man-Earl-Warburton-murdered-London/story-15988663-detail/story.html
88	691	http://www.voice-online.co.uk/article/%C2%A320k-reward-offered-lewisham-murder
88	692	http://www.lbc.co.uk/reward-offered-after-lewisham-murder-58509
89	693	http://www.murdermap.co.uk/pages/cases/case.asp?CID=138442240&Case=Fatal-assault-in-Wembley:-Omer-Abdi
89	694	http://www.murdermap.co.uk/pages/news/index.asp?NewsID=555
89	695	http://www.kilburntimes.co.uk/news/crime-court/detectives_name_the_man_beaten_to_death_in_wembley_on_valentine_s_day_1_1211006
89	696	http://www.kilburntimes.co.uk/news/crime-court/detectives_investigating_wembley_murder_release_new_image_of_a_car_captured_near_the_scene_1_1239570
89	697	http://www.london24.com/news/crime/detectives_name_the_man_beaten_to_death_in_wembley_on_valentine_s_day_1_1211006
89	698	http://www.london24.com/news/crime/detectives_investigating_wembley_murder_release_new_image_of_a_car_captured_near_the_scene_1_1239570
89	699	http://squaremilenews.blogspot.com/2012_03_01_archive.html
89	700	http://www.kilburntimes.co.uk/news/crime-court/man_arrested_on_suspicion_of_wembley_murder_1_1208722
89	701	http://www.london24.com/news/crime/man_arrested_on_suspicion_of_wembley_murder_1_1208722
90	702	http://www.murdermap.co.uk/pages/cases/case.asp?CID=28051111&VID=885&Case=Hit-and-Run:-Roberto-Da-Silva
90	703	http://www.london24.com/news/crime/roberto_da_silva_hit_and_run_death_in_hayes_appeal_after_police_chase_crash_1_1208413
90	704	http://www.bbc.co.uk/news/uk-england-london-16975288
90	705	http://www.thewestlondoner.com/news/4573/man-in-court-over-hayes-hit-and-run-death/
90	706	http://www.voice-online.co.uk/article/%E2%80%98career-criminal%E2%80%99-jailed-after-causing-fatal-car-crash
90	707	http://www.london24.com/news/crime/speeding_driver_jailed_after_causing_hayes_grandfather_s_death_1_1691968
90	708	http://www.bbc.co.uk/news/uk-england-london-17325284
90	709	http://www.standard.co.uk/news/crime/burglar-who-mowed-down-hayes-man-in-high-speed-police-chase-jailed-8312720.html
90	710	http://www.thewestlondoner.com/news/4032/hayes-hit-and-run-victim-named/
90	711	http://www.bbc.co.uk/news/uk-england-london-20293948
91	712	http://www.murdermap.co.uk/pages/cases/case.asp?CID=283018709
91	713	http://www.ilfordrecorder.co.uk/news/crime-court/barkingside_murder_strangled_girl_named_as_cheryl_tariah_1_1205978
91	714	http://www.dailymail.co.uk/news/article-2099128/Girl-17-strangled-flat-High-Street-clothes-shop-named-pictured.html
91	715	http://www.london24.com/news/crime/barkingside_murder_strangled_girl_named_as_cheryl_tariah_1_1205978
91	716	http://www.bbc.co.uk/news/uk-england-london-17003053
91	717	http://www.bbc.co.uk/news/uk-england-london-18398972
91	718	http://www.bbc.co.uk/news/uk-england-london-16988164
91	719	http://www.tottenhamjournal.co.uk/news/man_charged_with_murdering_strangled_tottenham_teenager_cheryl_tariah_1_1207720
91	720	http://www.tottenhamjournal.co.uk/news/murdered_tottenham_teen_cheryl_tariah_hit_over_head_then_strangled_1_1206301
91	721	http://www.guardian-series.co.uk/news/rbnews/9526609.BARKINGSIDE__Man_charged_with_girl_s_murder/r/?ref=rss
92	722	http://www.murdermap.co.uk/pages/cases/case.asp?CID=766904548
92	723	http://www.yourlocalguardian.co.uk/news/9517863.Murder_investigation_launched_after_Tooting_death/
92	724	http://www.yourlocalguardian.co.uk/news/local/wandsworthnews/9543634.Devastated_mother_of_murdered_26_year_old_pays_tribute_to_son/
92	725	http://www.murdermap.co.uk/pages/news/index.asp?NewsID=548
92	726	http://www.wandsworthguardian.co.uk/news/9524717.Morden_man_in_court_after_Tooting_murder/
92	727	http://www.yourlocalguardian.co.uk/news/local/topstories/9524717.Morden_man_in_court_after_Tooting_murder/
93	728	http://nnet-server.com/server/common/hfcrime088.htm
93	729	http://www.murdermap.co.uk/pages/cases/case.asp?CID=1003016967&Case=Found-dead-in-West-Kensington:-Michelle-Creed
93	730	http://www.independent.co.uk/news/uk/crime/boyfriends-killer-touch-leads-to-fiveyear-jail-term-7899580.html
93	731	http://nnet-server.com/server/common/hfcrime088a.htm
94	732	http://www.bbc.co.uk/news/uk-england-london-16918588
94	733	http://www.bbc.co.uk/news/uk-england-london-17325278
94	734	http://www.murdermap.co.uk/pages/cases/case.asp?CID=240437476
94	735	http://www.haringeyindependent.co.uk/news/9515953.Man_shot_dead_in_Turnpike_Lane_shooting_is_named/
94	736	http://www.tottenhamjournal.co.uk/news/crime-court/turnpike_lane_shooting_three_more_charged_with_murder_of_ali_armagan_1_1521320
94	737	http://www.tottenhamjournal.co.uk/news/crime-court/turnpike_lane_shooting_tottenham_and_wood_green_men_appear_at_old_bailey_1_1683119
94	738	http://www.tottenhamjournal.co.uk/news/crime-court/police_name_turkish_man_gunned_down_in_turnpike_lane_shooting_1_1201414
94	739	http://www.standard.co.uk/news/crime/man-shot-dead-near-tube-was-drug-gang-chief-7314780.html
94	740	http://www.itv.com/news/london/topic/turnpike-lane/
94	741	http://www.hackneygazette.co.uk/news/crime-court/turnpike_lane_murder_victim_from_hackney_1_1201302
95	742	http://www.dailymail.co.uk/news/article-2098842/Pensioner-died-attacked-neighbour-s-devil-dog-row-broken-fence.html
95	743	http://www.telegraph.co.uk/news/uknews/crime/9070952/Neighbours-pitbull-dog-kills-elderly-man.html
95	744	http://www.theguardian.com/uk/2012/feb/08/dog-attack-death-leslie-trotman
95	745	http://www.huffingtonpost.co.uk/2012/02/09/dog-attack-elderly-man-leslie-trotman-pitbull-bites_n_1264606.html
95	746	http://www.bbc.co.uk/news/uk-england-london-16974876
95	747	http://www.bbc.co.uk/news/uk-england-london-16957214
95	748	http://www.brentfordtw8.com/default.asp?section=info&page=concrime062.htm
95	749	http://www.thetimes.co.uk/tto/news/politics/article3314251.ece
95	750	http://www.standard.co.uk/news/london/pensioner-dies-after-pit-bull-attack-7316609.html
95	751	http://metro.co.uk/2012/02/08/microchips-for-all-dogs-after-after-cassandra-smith-and-leslie-trotman-deaths-313371/
96	752	http://www.telegraph.co.uk/news/uknews/crime/9043368/Grandfather-Edward-Syrad-dies-after-being-tied-up-by-burglars.html
96	753	http://www.murdermap.co.uk/pages/cases/case.asp?CID=665245940&Case=Tied-up-by-Burglars:-Edward-Syrad
96	754	http://metro.co.uk/2012/01/26/tied-up-grandfather-edward-syrad-dies-in-burglary-on-his-bungalow-298352/
96	755	http://www.bbc.co.uk/news/uk-england-london-17503133
96	756	http://www.bbc.co.uk/news/uk-england-london-16762404
96	757	http://www.bbc.co.uk/news/uk-england-london-16746244
96	758	http://www.bexleytimes.co.uk/news/barnehurst_edward_syrad_murder_post_mortem_results_1_1191357
96	759	http://www.standard.co.uk/news/crime/fulham-pensioner-joseph-griffiths-repeatedly-stabbed-by-burglar-as-he-protected-his-home-8306073.html
96	760	http://www.4ni.co.uk/northern_ireland_news.asp?id=139189
96	761	http://www.newsshopper.co.uk/news/9497452.Barnehurst_murder_was_not_a_random_attack__says_relative/
97	762	http://www.murdermap.co.uk/pages/cases/case.asp?CID=806795794
97	763	http://www.hackneygazette.co.uk/news/hackney_new_year_murder_judge_praises_kirsty_treloar_s_bravery_as_he_sentences_her_boyfriend_killer_myles_williams_1_1700271
97	764	http://www.bbc.co.uk/news/uk-england-london-20408269
97	765	http://www.telegraph.co.uk/news/uknews/crime/8988603/Kirsty-Treloar-young-mother-killed-by-jilted-boyfriend.html
97	766	http://www.dailymail.co.uk/news/article-2081292/Kirsty-Treloar-murder-Hackney-Teenager-arrested-death-young-mother.html
97	767	http://www.thesun.co.uk/sol/homepage/news/4533143/kirsty-treloar-murder.html
97	768	http://violenceagainstwhites.wordpress.com/2012/04/28/kirsty-treloar-stabbed-to-death-by-black-boyfriend/
97	769	http://www.dailymail.co.uk/news/article-2235757/Myles-Williamss-chilling-text-hours-stabbed-Kirsty-Treloar-death-baby.html
97	770	http://www.dailymail.co.uk/news/article-2206677/Teenager-stabbed-girlfriend-death-month-old-baby-girl-just-hours-sending-text-promising-hit-again.html
97	771	http://northwestallianceblog.wordpress.com/2012/09/22/teenager-stabbed-girlfriend-to-death-in-front-of-their-month-old-baby-girl-just-hours-after-sending-text-promising-not-to-hit-her-again/
98	772	http://www.dailymail.co.uk/news/article-2081185/New-Years-Eve-shooting-victim-Aaron-McKoy-killed-shortly-wine-bar-row.html
98	773	http://www.mirror.co.uk/news/uk-news/dean-smith-jailed-for-31-years-1494806
98	774	http://www.murdermap.co.uk/pages/cases/case.asp?CID=777894751
98	775	http://www.bbc.co.uk/news/uk-england-london-20757140
98	776	http://www.islingtongazette.co.uk/news/crime-courts/aaron_mckoy_death_dean_smith_guilty_of_murder_1_1737061
98	777	http://www.camdennewjournal.com/news/2012/jul/youtube-music-video-tribute-shooting-victim-aaron-mckoy-aims-show-gang-members-how-kil
98	778	http://www.camdennewjournal.com/news/2012/oct/twin-brother-man-gunned-down-new-year-shooting-had-gut-feeling-he-had-been-killed
98	779	http://www.camdennewjournal.com/news/2012/jan/tributes-new-year-gun-victim-aaron-mckoy-%E2%80%98had-heart-gold%E2%80%99-say-family-and-friends
98	780	http://www.london24.com/news/crime/aaron_mckoy_death_dean_smith_guilty_of_murder_1_1737061
98	781	http://www.london24.com/news/crime/aaron_mckoy_murder_trial_twin_speaks_of_brother_s_death_1_1566571

## Sheet: 1.Temporal
M_No	Murder. Date	Twitter.date
1	2012-12-30	Dec 31, 2012 00:55
1	2012-12-30	Dec 31, 2012 09:21
1	2012-12-30	Dec 31, 2012 12:21
1	2012-12-30	Dec 31, 2012 12:21
1	2012-12-30	Dec 31, 2012 12:21
1	2012-12-30	Dec 31, 2012 12:21
1	2012-12-30	Dec 31, 2012 13:04
1	2012-12-30	Dec 31, 2012 13:04
1	2012-12-30	Dec 31, 2012 13:04
1	2012-12-30	Dec 31, 2012 13:04
1	2012-12-30	Dec 31, 2012 13:04
1	2012-12-30	Dec 31, 2012 13:34
1	2012-12-30	Dec 31, 2012 15:24
1	2012-12-30	Dec 31, 2012 18:03
1	2012-12-30	Dec 31, 2012 18:10
2	2012-12-30	Dec 31, 2012 20:05
2	2012-12-30	Dec 31, 2012 20:23
2	2012-12-30	Dec 31, 2012 20:24
2	2012-12-30	Dec 31, 2012 20:51
2	2012-12-30	Dec 31, 2012 21:02
2	2012-12-30	Dec 31, 2012 21:02
2	2012-12-30	Dec 31, 2012 21:02
2	2012-12-30	Dec 31, 2012 21:08
2	2012-12-30	Dec 31, 2012 21:28
2	2012-12-30	Dec 31, 2012 21:34
2	2012-12-30	Dec 31, 2012 21:34
2	2012-12-30	Dec 31, 2012 21:34
2	2012-12-30	Dec 31, 2012 21:34
2	2012-12-30	Dec 31, 2012 21:55
2	2012-12-30	Dec 31, 2012 22:30
2	2012-12-30	Dec 31, 2012 22:39
2	2012-12-30	Dec 31, 2012 22:41
2	2012-12-30	Dec 31, 2012 23:04
1	2012-12-30	Jan 01, 2013 20:32
1	2012-12-30	Jan 01, 2013 21:09
2	2012-12-30	Jan 01, 2013 14:00
2	2012-12-30	Jan 01, 2013 23:43
2	2012-12-30	Jan 10, 2013 02:21
3	2012-12-28	Dec 30, 2012 16:46
3	2012-12-28	Dec 30, 2012 16:46
3	2012-12-28	Dec 30, 2012 16:59
3	2012-12-28	Dec 30, 2012 16:59
3	2012-12-28	Dec 30, 2012 16:59
3	2012-12-28	Dec 30, 2012 17:54
3	2012-12-28	Dec 30, 2012 19:55
3	2012-12-28	Dec 30, 2012 19:59
3	2012-12-28	Dec 30, 2012 20:05
3	2012-12-28	Dec 30, 2012 20:07
3	2012-12-28	Dec 30, 2012 20:26
3	2012-12-28	Dec 30, 2012 20:30
3	2012-12-28	Dec 30, 2012 21:10
3	2012-12-28	Dec 30, 2012 21:55
3	2012-12-28	Dec 30, 2012 21:55
3	2012-12-28	Dec 30, 2012 22:08
3	2012-12-28	Dec 30, 2012 23:03
3	2012-12-28	Dec 31, 2012 01:15
3	2012-12-28	Dec 31, 2012 10:17
3	2012-12-28	Dec 31, 2012 10:17
3	2012-12-28	Dec 31, 2012 11:33
3	2012-12-28	Dec 31, 2012 11:52
3	2012-12-28	Dec 31, 2012 13:53
3	2012-12-28	Dec 31, 2012 14:24
3	2012-12-28	Dec 31, 2012 18:28
3	2012-12-28	Dec 31, 2012 18:29
5	2012-12-22	Dec 27, 2012 11:32
5	2012-12-22	Dec 27, 2012 11:36
5	2012-12-22	Dec 27, 2012 13:01
5	2012-12-22	Dec 27, 2012 13:18
7	2012-12-20	Dec 29, 2012 10:49
7	2012-12-20	Dec 29, 2012 10:52
7	2012-12-20	Dec 29, 2012 10:52
7	2012-12-20	Dec 29, 2012 10:52
7	2012-12-20	Dec 29, 2012 10:52
7	2012-12-20	Dec 29, 2012 10:52
7	2012-12-20	Dec 29, 2012 10:53
7	2012-12-20	Dec 29, 2012 10:54
7	2012-12-20	Dec 29, 2012 10:54
7	2012-12-20	Dec 29, 2012 10:55
7	2012-12-20	Dec 29, 2012 10:55
7	2012-12-20	Dec 29, 2012 10:56
7	2012-12-20	Dec 29, 2012 10:56
7	2012-12-20	Dec 29, 2012 10:56
7	2012-12-20	Dec 29, 2012 10:56
7	2012-12-20	Dec 29, 2012 10:57
7	2012-12-20	Dec 29, 2012 10:58
7	2012-12-20	Dec 29, 2012 10:58
7	2012-12-20	Dec 29, 2012 10:58
7	2012-12-20	Dec 29, 2012 10:59
7	2012-12-20	Dec 29, 2012 11:02
7	2012-12-20	Dec 29, 2012 11:03
7	2012-12-20	Dec 29, 2012 11:03
7	2012-12-20	Dec 29, 2012 11:06
7	2012-12-20	Dec 29, 2012 11:06
7	2012-12-20	Dec 29, 2012 11:06
7	2012-12-20	Dec 29, 2012 11:06
7	2012-12-20	Dec 29, 2012 11:08
7	2012-12-20	Dec 29, 2012 11:08
7	2012-12-20	Dec 29, 2012 11:08
7	2012-12-20	Dec 29, 2012 11:08
7	2012-12-20	Dec 29, 2012 11:08
7	2012-12-20	Dec 29, 2012 11:08
7	2012-12-20	Dec 29, 2012 11:09
7	2012-12-20	Dec 29, 2012 11:09
7	2012-12-20	Dec 29, 2012 11:09
7	2012-12-20	Dec 29, 2012 11:09
7	2012-12-20	Dec 29, 2012 11:11
7	2012-12-20	Dec 29, 2012 11:11
7	2012-12-20	Dec 29, 2012 11:11
7	2012-12-20	Dec 29, 2012 11:11
7	2012-12-20	Dec 29, 2012 11:11
7	2012-12-20	Dec 29, 2012 11:11
7	2012-12-20	Dec 29, 2012 11:11
7	2012-12-20	Dec 29, 2012 11:13
7	2012-12-20	Dec 29, 2012 11:13
7	2012-12-20	Dec 29, 2012 11:13
7	2012-12-20	Dec 29, 2012 11:13
7	2012-12-20	Dec 29, 2012 11:13
7	2012-12-20	Dec 29, 2012 11:13
7	2012-12-20	Dec 29, 2012 11:13
7	2012-12-20	Dec 29, 2012 11:22
7	2012-12-20	Dec 29, 2012 11:22
7	2012-12-20	Dec 29, 2012 11:25
7	2012-12-20	Dec 29, 2012 11:29
7	2012-12-20	Dec 29, 2012 11:30
7	2012-12-20	Dec 29, 2012 12:14
7	2012-12-20	Dec 29, 2012 12:16
7	2012-12-20	Dec 29, 2012 12:17
7	2012-12-20	Dec 29, 2012 12:27
7	2012-12-20	Dec 29, 2012 12:30
7	2012-12-20	Dec 29, 2012 12:44
7	2012-12-20	Dec 29, 2012 12:49
7	2012-12-20	Dec 29, 2012 12:49
7	2012-12-20	Dec 29, 2012 13:15
7	2012-12-20	Dec 29, 2012 15:04
7	2012-12-20	Dec 29, 2012 18:41
7	2012-12-20	Dec 31, 2012 17:37
7	2012-12-20	Dec 31, 2012 20:41
7	2012-12-20	Dec 31, 2012 20:43
7	2012-12-20	Feb 04, 2014 07:29
9	2012-12-16	Dec 18, 2012 22:09
9	2012-12-16	Dec 18, 2012 22:54
9	2012-12-16	Dec 19, 2012 06:13
9	2012-12-16	Dec 19, 2012 08:10
9	2012-12-16	Dec 19, 2012 08:10
9	2012-12-16	Dec 19, 2012 08:14
9	2012-12-16	Dec 19, 2012 08:26
9	2012-12-16	Dec 19, 2012 08:44
9	2012-12-16	Dec 19, 2012 09:16
9	2012-12-16	Dec 19, 2012 09:23
9	2012-12-16	Dec 19, 2012 09:27
9	2012-12-16	Dec 19, 2012 09:28
9	2012-12-16	Dec 19, 2012 09:28
9	2012-12-16	Dec 19, 2012 09:30
9	2012-12-16	Dec 19, 2012 09:34
9	2012-12-16	Dec 19, 2012 09:47
9	2012-12-16	Dec 19, 2012 09:51
9	2012-12-16	Dec 19, 2012 09:56
9	2012-12-16	Dec 19, 2012 09:57
9	2012-12-16	Dec 19, 2012 09:59
9	2012-12-16	Dec 19, 2012 10:00
9	2012-12-16	Dec 19, 2012 10:00
9	2012-12-16	Dec 19, 2012 10:00
9	2012-12-16	Dec 19, 2012 10:00
9	2012-12-16	Dec 19, 2012 10:00
9	2012-12-16	Dec 19, 2012 10:41
9	2012-12-16	Dec 19, 2012 13:33
9	2012-12-16	Dec 19, 2012 14:10
11	2012-12-13	Dec 18, 2012 14:50
10	2012-12-13	Dec 27, 2012 12:22
10	2012-12-13	Dec 27, 2012 17:24
11	2012-12-13	Dec 27, 2012 18:37
10	2012-12-13	Dec 28, 2012 20:53
10	2012-12-13	Jan 01, 2013 20:12
13	2012-12-09	Dec 10, 2012 21:29
13	2012-12-09	Dec 10, 2012 21:52
13	2012-12-09	Dec 10, 2012 22:01
13	2012-12-09	Dec 10, 2012 22:20
13	2012-12-09	Dec 10, 2012 22:37
13	2012-12-09	Dec 10, 2012 23:36
13	2012-12-09	Dec 11, 2012 00:31
13	2012-12-09	Dec 11, 2012 02:40
13	2012-12-09	Dec 11, 2012 02:41
13	2012-12-09	Dec 11, 2012 03:29
13	2012-12-09	Dec 11, 2012 05:46
13	2012-12-09	Dec 11, 2012 22:46
13	2012-12-09	Dec 12, 2012 17:24
13	2012-12-09	Jan 24, 2013 02:43
14	2012-12-07	Dec 08, 2012 12:37
14	2012-12-07	Dec 08, 2012 12:37
14	2012-12-07	Dec 08, 2012 12:37
14	2012-12-07	Dec 08, 2012 12:43
14	2012-12-07	Dec 08, 2012 12:43
14	2012-12-07	Dec 08, 2012 12:43
14	2012-12-07	Dec 08, 2012 12:43
14	2012-12-07	Dec 08, 2012 12:45
14	2012-12-07	Dec 08, 2012 12:51
14	2012-12-07	Dec 08, 2012 12:52
14	2012-12-07	Dec 08, 2012 13:03
14	2012-12-07	Dec 08, 2012 13:04
14	2012-12-07	Dec 08, 2012 13:12
14	2012-12-07	Dec 08, 2012 13:13
14	2012-12-07	Dec 08, 2012 13:26
14	2012-12-07	Dec 08, 2012 13:26
14	2012-12-07	Dec 08, 2012 13:27
14	2012-12-07	Dec 08, 2012 13:27
14	2012-12-07	Dec 08, 2012 13:27
14	2012-12-07	Dec 08, 2012 13:28
14	2012-12-07	Dec 08, 2012 13:28
14	2012-12-07	Dec 08, 2012 13:28
14	2012-12-07	Dec 08, 2012 13:28
14	2012-12-07	Dec 08, 2012 13:28
14	2012-12-07	Dec 08, 2012 13:28
14	2012-12-07	Dec 08, 2012 13:28
14	2012-12-07	Dec 08, 2012 13:29
14	2012-12-07	Dec 08, 2012 13:29
14	2012-12-07	Dec 08, 2012 13:29
14	2012-12-07	Dec 08, 2012 13:29
14	2012-12-07	Dec 08, 2012 13:29
14	2012-12-07	Dec 08, 2012 13:30
14	2012-12-07	Dec 08, 2012 13:31
14	2012-12-07	Dec 08, 2012 13:31
14	2012-12-07	Dec 08, 2012 13:31
14	2012-12-07	Dec 08, 2012 13:32
14	2012-12-07	Dec 08, 2012 13:33
14	2012-12-07	Dec 08, 2012 13:34
14	2012-12-07	Dec 08, 2012 13:34
14	2012-12-07	Dec 08, 2012 13:34
14	2012-12-07	Dec 08, 2012 13:34
14	2012-12-07	Dec 08, 2012 13:36
14	2012-12-07	Dec 08, 2012 13:36
14	2012-12-07	Dec 08, 2012 13:38
14	2012-12-07	Dec 08, 2012 13:38
14	2012-12-07	Dec 08, 2012 13:38
14	2012-12-07	Dec 08, 2012 13:41
14	2012-12-07	Dec 08, 2012 13:45
14	2012-12-07	Dec 08, 2012 13:46
14	2012-12-07	Dec 08, 2012 13:46
14	2012-12-07	Dec 08, 2012 13:46
14	2012-12-07	Dec 08, 2012 13:46
14	2012-12-07	Dec 08, 2012 13:47
14	2012-12-07	Dec 08, 2012 13:47
14	2012-12-07	Dec 08, 2012 13:48
14	2012-12-07	Dec 08, 2012 13:49
14	2012-12-07	Dec 08, 2012 13:49
14	2012-12-07	Dec 08, 2012 13:49
14	2012-12-07	Dec 08, 2012 13:49
14	2012-12-07	Dec 08, 2012 13:49
14	2012-12-07	Dec 08, 2012 13:55
14	2012-12-07	Dec 08, 2012 13:55
14	2012-12-07	Dec 08, 2012 13:56
14	2012-12-07	Dec 08, 2012 13:57
14	2012-12-07	Dec 08, 2012 14:09
14	2012-12-07	Dec 08, 2012 14:11
14	2012-12-07	Dec 08, 2012 14:14
14	2012-12-07	Dec 08, 2012 14:34
14	2012-12-07	Dec 08, 2012 14:51
14	2012-12-07	Dec 08, 2012 15:21
14	2012-12-07	Dec 08, 2012 15:21
14	2012-12-07	Dec 08, 2012 15:21
14	2012-12-07	Dec 08, 2012 15:21
14	2012-12-07	Dec 08, 2012 16:02
14	2012-12-07	Dec 08, 2012 16:31
14	2012-12-07	Dec 08, 2012 16:35
14	2012-12-07	Dec 08, 2012 16:37
14	2012-12-07	Dec 08, 2012 16:54
14	2012-12-07	Dec 08, 2012 16:54
14	2012-12-07	Dec 08, 2012 16:54
14	2012-12-07	Dec 08, 2012 16:54
14	2012-12-07	Dec 08, 2012 16:54
14	2012-12-07	Dec 08, 2012 16:54
14	2012-12-07	Dec 08, 2012 16:54
14	2012-12-07	Dec 08, 2012 16:57
14	2012-12-07	Dec 08, 2012 16:57
14	2012-12-07	Dec 08, 2012 16:57
14	2012-12-07	Dec 08, 2012 16:57
14	2012-12-07	Dec 08, 2012 16:57
14	2012-12-07	Dec 08, 2012 16:57
14	2012-12-07	Dec 08, 2012 16:57
14	2012-12-07	Dec 08, 2012 16:57
14	2012-12-07	Dec 08, 2012 16:57
14	2012-12-07	Dec 08, 2012 16:57
14	2012-12-07	Dec 08, 2012 18:11
14	2012-12-07	Dec 08, 2012 19:03
14	2012-12-07	Dec 08, 2012 19:05
14	2012-12-07	Dec 08, 2012 19:06
14	2012-12-07	Dec 08, 2012 19:06
14	2012-12-07	Dec 08, 2012 19:06
14	2012-12-07	Dec 08, 2012 19:06
14	2012-12-07	Dec 08, 2012 19:07
14	2012-12-07	Dec 08, 2012 19:07
14	2012-12-07	Dec 08, 2012 19:07
14	2012-12-07	Dec 08, 2012 19:07
14	2012-12-07	Dec 08, 2012 19:07
14	2012-12-07	Dec 08, 2012 19:07
14	2012-12-07	Dec 08, 2012 19:08
14	2012-12-07	Dec 08, 2012 19:08
14	2012-12-07	Dec 08, 2012 19:10
14	2012-12-07	Dec 08, 2012 19:13
14	2012-12-07	Dec 08, 2012 19:17
14	2012-12-07	Dec 08, 2012 19:19
14	2012-12-07	Dec 08, 2012 19:20
14	2012-12-07	Dec 08, 2012 19:20
14	2012-12-07	Dec 08, 2012 19:22
14	2012-12-07	Dec 08, 2012 19:22
14	2012-12-07	Dec 08, 2012 19:23
14	2012-12-07	Dec 08, 2012 19:25
14	2012-12-07	Dec 08, 2012 19:43
14	2012-12-07	Dec 08, 2012 20:03
14	2012-12-07	Dec 08, 2012 20:28
14	2012-12-07	Dec 08, 2012 20:29
14	2012-12-07	Dec 08, 2012 21:46
14	2012-12-07	Dec 08, 2012 23:07
14	2012-12-07	Dec 09, 2012 01:38
14	2012-12-07	Dec 09, 2012 03:01
14	2012-12-07	Dec 09, 2012 08:17
14	2012-12-07	Dec 09, 2012 08:50
14	2012-12-07	Dec 09, 2012 10:55
14	2012-12-07	Dec 09, 2012 11:16
14	2012-12-07	Dec 09, 2012 12:25
14	2012-12-07	Dec 09, 2012 12:40
14	2012-12-07	Dec 09, 2012 13:17
14	2012-12-07	Dec 09, 2012 14:27
14	2012-12-07	Dec 09, 2012 18:01
14	2012-12-07	Dec 09, 2012 18:58
14	2012-12-07	Dec 09, 2012 21:32
14	2012-12-07	Dec 10, 2012 08:06
14	2012-12-07	Dec 10, 2012 08:13
14	2012-12-07	Dec 10, 2012 08:20
14	2012-12-07	Dec 10, 2012 08:42
14	2012-12-07	Dec 10, 2012 09:11
14	2012-12-07	Dec 10, 2012 11:16
14	2012-12-07	Dec 21, 2012 15:44
17	2012-11-20	Nov 20, 2012 18:47
17	2012-11-20	Nov 21, 2012 14:13
17	2012-11-20	Nov 21, 2012 14:13
17	2012-11-20	Nov 21, 2012 14:13
17	2012-11-20	Nov 21, 2012 14:13
17	2012-11-20	Nov 21, 2012 14:13
17	2012-11-20	Nov 21, 2012 14:13
17	2012-11-20	Nov 21, 2012 14:15
17	2012-11-20	Nov 21, 2012 14:15
17	2012-11-20	Nov 21, 2012 14:15
17	2012-11-20	Nov 21, 2012 14:16
17	2012-11-20	Nov 21, 2012 14:16
17	2012-11-20	Nov 21, 2012 14:16
17	2012-11-20	Nov 21, 2012 14:16
17	2012-11-20	Nov 21, 2012 14:19
17	2012-11-20	Nov 21, 2012 14:19
17	2012-11-20	Nov 21, 2012 14:19
17	2012-11-20	Nov 21, 2012 14:19
17	2012-11-20	Nov 21, 2012 14:19
17	2012-11-20	Nov 21, 2012 14:21
17	2012-11-20	Nov 21, 2012 14:25
17	2012-11-20	Nov 21, 2012 14:25
17	2012-11-20	Nov 21, 2012 14:25
17	2012-11-20	Nov 21, 2012 14:25
17	2012-11-20	Nov 21, 2012 14:25
17	2012-11-20	Nov 21, 2012 14:26
17	2012-11-20	Nov 21, 2012 14:36
17	2012-11-20	Nov 21, 2012 14:38
17	2012-11-20	Nov 21, 2012 14:39
17	2012-11-20	Nov 21, 2012 14:44
17	2012-11-20	Nov 21, 2012 15:22
17	2012-11-20	Nov 21, 2012 15:32
17	2012-11-20	Nov 21, 2012 17:53
17	2012-11-20	Nov 21, 2012 18:00
17	2012-11-20	Nov 21, 2012 18:01
17	2012-11-20	Nov 21, 2012 18:28
17	2012-11-20	Nov 21, 2012 18:35
17	2012-11-20	Nov 21, 2012 18:36
17	2012-11-20	Nov 21, 2012 18:37
17	2012-11-20	Nov 21, 2012 18:38
17	2012-11-20	Nov 21, 2012 18:46
17	2012-11-20	Nov 21, 2012 18:47
17	2012-11-20	Nov 21, 2012 18:47
17	2012-11-20	Nov 21, 2012 18:47
17	2012-11-20	Nov 21, 2012 18:47
17	2012-11-20	Nov 21, 2012 18:47
17	2012-11-20	Nov 21, 2012 18:48
17	2012-11-20	Nov 21, 2012 18:48
17	2012-11-20	Nov 21, 2012 18:48
17	2012-11-20	Nov 21, 2012 18:48
17	2012-11-20	Nov 21, 2012 18:48
17	2012-11-20	Nov 21, 2012 18:48
17	2012-11-20	Nov 21, 2012 18:48
17	2012-11-20	Nov 21, 2012 18:48
17	2012-11-20	Nov 21, 2012 18:48
17	2012-11-20	Nov 21, 2012 18:48
17	2012-11-20	Nov 21, 2012 18:49
17	2012-11-20	Nov 21, 2012 18:50
17	2012-11-20	Nov 21, 2012 18:54
17	2012-11-20	Nov 21, 2012 18:54
17	2012-11-20	Nov 21, 2012 18:54
17	2012-11-20	Nov 21, 2012 18:54
17	2012-11-20	Nov 21, 2012 18:54
17	2012-11-20	Nov 21, 2012 18:54
17	2012-11-20	Nov 21, 2012 18:54
17	2012-11-20	Nov 21, 2012 18:54
17	2012-11-20	Nov 21, 2012 18:54
17	2012-11-20	Nov 21, 2012 18:54
17	2012-11-20	Nov 21, 2012 18:54
17	2012-11-20	Nov 21, 2012 18:54
17	2012-11-20	Nov 21, 2012 18:55
17	2012-11-20	Nov 21, 2012 18:55
17	2012-11-20	Nov 21, 2012 18:55
17	2012-11-20	Nov 21, 2012 18:55
17	2012-11-20	Nov 21, 2012 18:55
17	2012-11-20	Nov 21, 2012 18:55
17	2012-11-20	Nov 21, 2012 18:59
17	2012-11-20	Nov 21, 2012 19:13
17	2012-11-20	Nov 21, 2012 19:14
17	2012-11-20	Nov 21, 2012 19:17
17	2012-11-20	Nov 21, 2012 19:24
17	2012-11-20	Nov 21, 2012 19:24
17	2012-11-20	Nov 21, 2012 19:26
17	2012-11-20	Nov 21, 2012 19:28
17	2012-11-20	Nov 21, 2012 19:34
17	2012-11-20	Nov 21, 2012 19:41
17	2012-11-20	Nov 21, 2012 19:45
17	2012-11-20	Nov 21, 2012 19:56
17	2012-11-20	Nov 21, 2012 21:14
17	2012-11-20	Nov 21, 2012 21:16
17	2012-11-20	Nov 21, 2012 21:31
17	2012-11-20	Nov 21, 2012 22:09
17	2012-11-20	Nov 21, 2012 22:12
17	2012-11-20	Nov 21, 2012 22:14
17	2012-11-20	Nov 21, 2012 22:36
17	2012-11-20	Nov 21, 2012 22:36
17	2012-11-20	Nov 21, 2012 23:01
17	2012-11-20	Nov 22, 2012 00:19
17	2012-11-20	Nov 22, 2012 00:28
17	2012-11-20	Nov 22, 2012 01:10
17	2012-11-20	Nov 22, 2012 01:11
17	2012-11-20	Nov 22, 2012 01:30
17	2012-11-20	Nov 22, 2012 04:54
17	2012-11-20	Nov 22, 2012 05:40
17	2012-11-20	Nov 22, 2012 06:58
17	2012-11-20	Nov 22, 2012 08:54
17	2012-11-20	Nov 22, 2012 09:15
17	2012-11-20	Nov 22, 2012 09:25
17	2012-11-20	Nov 22, 2012 10:04
17	2012-11-20	Nov 22, 2012 10:17
17	2012-11-20	Nov 22, 2012 11:11
17	2012-11-20	Nov 22, 2012 19:10
17	2012-11-20	Nov 23, 2012 20:53
17	2012-11-20	Apr 11, 2013 09:16
18	2012-11-19	Nov 21, 2012 21:44
18	2012-11-19	Nov 21, 2012 21:57
18	2012-11-19	Nov 21, 2012 22:48
18	2012-11-19	Nov 23, 2012 11:34
18	2012-11-19	Nov 23, 2012 11:42
18	2012-11-19	Nov 23, 2012 12:29
18	2012-11-19	Nov 23, 2012 13:35
18	2012-11-19	Nov 24, 2012 04:56
19	2012-11-11	Nov 11, 2012 20:24
19	2012-11-11	Nov 11, 2012 20:42
19	2012-11-11	Nov 11, 2012 21:38
19	2012-11-11	Nov 11, 2012 22:05
20	2012-11-11	Nov 11, 2012 11:13
20	2012-11-11	Nov 11, 2012 21:31
20	2012-11-11	Nov 11, 2012 21:37
20	2012-11-11	Nov 11, 2012 21:47
20	2012-11-11	Nov 11, 2012 21:48
20	2012-11-11	Nov 11, 2012 21:52
20	2012-11-11	Nov 11, 2012 21:56
20	2012-11-11	Nov 11, 2012 22:19
19	2012-11-11	Nov 12, 2012 00:22
19	2012-11-11	Nov 12, 2012 08:10
19	2012-11-11	Nov 12, 2012 21:30
20	2012-11-11	Nov 12, 2012 07:17
20	2012-11-11	Nov 12, 2012 09:21
20	2012-11-11	Nov 12, 2012 11:08
20	2012-11-11	Nov 12, 2012 13:51
20	2012-11-11	Nov 12, 2012 13:56
20	2012-11-11	Nov 12, 2012 14:02
20	2012-11-11	Nov 12, 2012 14:04
20	2012-11-11	Nov 12, 2012 14:43
20	2012-11-11	Nov 12, 2012 15:06
20	2012-11-11	Nov 12, 2012 15:40
20	2012-11-11	Nov 12, 2012 17:29
20	2012-11-11	Nov 12, 2012 21:00
20	2012-11-11	Nov 12, 2012 23:49
20	2012-11-11	Nov 12, 2012 23:57
19	2012-11-11	Nov 13, 2012 09:50
19	2012-11-11	Nov 13, 2012 10:54
19	2012-11-11	Nov 13, 2012 12:31
19	2012-11-11	Nov 13, 2012 13:09
19	2012-11-11	Nov 13, 2012 13:41
19	2012-11-11	Nov 13, 2012 15:00
19	2012-11-11	Nov 13, 2012 15:48
19	2012-11-11	Nov 13, 2012 17:02
20	2012-11-11	Nov 13, 2012 08:18
20	2012-11-11	Nov 13, 2012 12:50
20	2012-11-11	Nov 13, 2012 13:02
20	2012-11-11	Nov 13, 2012 13:18
19	2012-11-11	Nov 14, 2012 08:49
19	2012-11-11	Nov 14, 2012 13:21
20	2012-11-11	Nov 14, 2012 10:29
20	2012-11-11	Nov 14, 2012 16:19
20	2012-11-11	Nov 14, 2012 17:41
20	2012-11-11	Nov 14, 2012 20:34
20	2012-11-11	Nov 14, 2012 20:36
20	2012-11-11	Nov 14, 2012 20:45
19	2012-11-11	Nov 15, 2012 09:09
19	2012-11-11	Nov 15, 2012 09:26
19	2012-11-11	Nov 15, 2012 09:28
19	2012-11-11	Nov 15, 2012 09:50
20	2012-11-11	Nov 15, 2012 03:45
20	2012-11-11	Nov 15, 2012 08:58
21	2012-11-10	Nov 11, 2012 21:55
21	2012-11-10	Nov 11, 2012 22:33
21	2012-11-10	Nov 12, 2012 03:00
21	2012-11-10	Nov 12, 2012 09:26
21	2012-11-10	Nov 12, 2012 09:42
21	2012-11-10	Nov 12, 2012 10:29
21	2012-11-10	Nov 12, 2012 11:34
21	2012-11-10	Nov 12, 2012 12:56
21	2012-11-10	Nov 12, 2012 13:00
21	2012-11-10	Nov 12, 2012 14:20
21	2012-11-10	Nov 12, 2012 15:00
21	2012-11-10	Nov 12, 2012 15:33
21	2012-11-10	Nov 12, 2012 15:42
21	2012-11-10	Nov 12, 2012 15:42
21	2012-11-10	Nov 12, 2012 15:43
21	2012-11-10	Nov 12, 2012 15:44
21	2012-11-10	Nov 12, 2012 15:46
21	2012-11-10	Nov 12, 2012 15:50
21	2012-11-10	Nov 12, 2012 15:51
21	2012-11-10	Nov 12, 2012 15:59
21	2012-11-10	Nov 12, 2012 16:11
21	2012-11-10	Nov 12, 2012 16:12
21	2012-11-10	Nov 12, 2012 16:25
21	2012-11-10	Nov 12, 2012 17:35
21	2012-11-10	Nov 12, 2012 18:04
21	2012-11-10	Nov 12, 2012 18:09
21	2012-11-10	Nov 12, 2012 22:28
21	2012-11-10	Nov 13, 2012 11:22
21	2012-11-10	Nov 13, 2012 11:43
21	2012-11-10	Nov 13, 2012 11:45
21	2012-11-10	Nov 13, 2012 12:00
21	2012-11-10	Nov 13, 2012 12:02
21	2012-11-10	Nov 13, 2012 12:18
21	2012-11-10	Nov 15, 2012 19:53
21	2012-11-10	Nov 15, 2012 19:55
21	2012-11-10	Nov 15, 2012 19:55
21	2012-11-10	Nov 15, 2012 19:58
21	2012-11-10	Nov 15, 2012 19:58
21	2012-11-10	Nov 15, 2012 19:58
21	2012-11-10	Nov 15, 2012 19:59
21	2012-11-10	Nov 15, 2012 19:59
21	2012-11-10	Nov 15, 2012 20:00
21	2012-11-10	Nov 15, 2012 20:01
21	2012-11-10	Nov 15, 2012 20:01
21	2012-11-10	Nov 15, 2012 20:03
21	2012-11-10	Nov 15, 2012 20:03
21	2012-11-10	Nov 15, 2012 20:03
21	2012-11-10	Nov 15, 2012 20:03
21	2012-11-10	Nov 15, 2012 20:03
21	2012-11-10	Nov 15, 2012 20:06
21	2012-11-10	Nov 15, 2012 20:07
21	2012-11-10	Nov 15, 2012 20:07
21	2012-11-10	Nov 15, 2012 20:07
21	2012-11-10	Nov 15, 2012 20:07
21	2012-11-10	Nov 15, 2012 20:08
21	2012-11-10	Nov 15, 2012 20:09
21	2012-11-10	Nov 15, 2012 20:09
21	2012-11-10	Nov 15, 2012 20:09
21	2012-11-10	Nov 15, 2012 20:09
21	2012-11-10	Nov 15, 2012 20:09
21	2012-11-10	Nov 15, 2012 20:10
21	2012-11-10	Nov 15, 2012 20:10
21	2012-11-10	Nov 15, 2012 20:10
21	2012-11-10	Nov 15, 2012 20:10
21	2012-11-10	Nov 15, 2012 20:10
21	2012-11-10	Nov 15, 2012 20:10
21	2012-11-10	Nov 15, 2012 20:10
21	2012-11-10	Nov 15, 2012 20:10
21	2012-11-10	Nov 15, 2012 20:10
21	2012-11-10	Nov 15, 2012 20:10
21	2012-11-10	Nov 15, 2012 20:10
21	2012-11-10	Nov 15, 2012 20:10
21	2012-11-10	Nov 15, 2012 20:10
21	2012-11-10	Nov 15, 2012 20:11
21	2012-11-10	Nov 15, 2012 20:12
21	2012-11-10	Nov 15, 2012 20:12
21	2012-11-10	Nov 15, 2012 20:14
21	2012-11-10	Nov 15, 2012 20:16
21	2012-11-10	Nov 15, 2012 20:17
21	2012-11-10	Nov 15, 2012 20:22
21	2012-11-10	Nov 15, 2012 20:22
21	2012-11-10	Nov 15, 2012 20:25
21	2012-11-10	Nov 15, 2012 20:25
21	2012-11-10	Nov 15, 2012 20:26
21	2012-11-10	Nov 15, 2012 20:29
21	2012-11-10	Nov 15, 2012 20:29
21	2012-11-10	Nov 15, 2012 20:29
21	2012-11-10	Nov 15, 2012 20:30
21	2012-11-10	Nov 15, 2012 20:30
21	2012-11-10	Nov 15, 2012 20:30
21	2012-11-10	Nov 15, 2012 20:30
21	2012-11-10	Nov 15, 2012 20:33
21	2012-11-10	Nov 15, 2012 20:34
21	2012-11-10	Nov 15, 2012 20:35
21	2012-11-10	Nov 15, 2012 20:35
21	2012-11-10	Nov 15, 2012 20:35
21	2012-11-10	Nov 15, 2012 20:35
21	2012-11-10	Nov 15, 2012 20:40
21	2012-11-10	Nov 15, 2012 20:40
21	2012-11-10	Nov 15, 2012 20:40
21	2012-11-10	Nov 15, 2012 20:40
21	2012-11-10	Nov 15, 2012 20:40
21	2012-11-10	Nov 15, 2012 20:49
21	2012-11-10	Nov 15, 2012 20:54
21	2012-11-10	Nov 15, 2012 21:06
21	2012-11-10	Nov 15, 2012 21:13
21	2012-11-10	Nov 15, 2012 21:36
21	2012-11-10	Nov 15, 2012 21:57
21	2012-11-10	Nov 15, 2012 22:53
21	2012-11-10	Nov 15, 2012 22:53
21	2012-11-10	Nov 15, 2012 23:19
23	2012-11-03	Nov 05, 2012 17:23
23	2012-11-03	Nov 07, 2012 11:10
23	2012-11-03	Nov 07, 2012 11:15
23	2012-11-03	Nov 07, 2012 11:33
23	2012-11-03	Nov 08, 2012 09:09
23	2012-11-03	Nov 08, 2012 11:23
23	2012-11-03	Nov 09, 2012 07:31
23	2012-11-03	Nov 09, 2012 07:46
23	2012-11-03	Nov 09, 2012 07:46
23	2012-11-03	Nov 09, 2012 07:46
23	2012-11-03	Nov 09, 2012 07:46
23	2012-11-03	Nov 09, 2012 07:46
23	2012-11-03	Nov 09, 2012 07:46
23	2012-11-03	Nov 09, 2012 07:48
23	2012-11-03	Nov 09, 2012 08:14
23	2012-11-03	Nov 09, 2012 08:14
23	2012-11-03	Nov 09, 2012 08:14
23	2012-11-03	Nov 09, 2012 08:14
23	2012-11-03	Nov 09, 2012 08:23
23	2012-11-03	Nov 09, 2012 08:32
23	2012-11-03	Nov 09, 2012 08:50
23	2012-11-03	Nov 09, 2012 08:51
23	2012-11-03	Nov 09, 2012 08:53
23	2012-11-03	Nov 09, 2012 08:53
23	2012-11-03	Nov 09, 2012 08:59
23	2012-11-03	Nov 09, 2012 09:00
23	2012-11-03	Nov 09, 2012 09:08
23	2012-11-03	Nov 09, 2012 09:08
23	2012-11-03	Nov 09, 2012 09:10
23	2012-11-03	Nov 09, 2012 09:14
23	2012-11-03	Nov 09, 2012 09:14
23	2012-11-03	Nov 09, 2012 09:14
23	2012-11-03	Nov 09, 2012 09:14
23	2012-11-03	Nov 09, 2012 09:14
23	2012-11-03	Nov 09, 2012 09:16
23	2012-11-03	Nov 09, 2012 09:17
23	2012-11-03	Nov 09, 2012 09:17
23	2012-11-03	Nov 09, 2012 09:18
23	2012-11-03	Nov 09, 2012 09:18
23	2012-11-03	Nov 09, 2012 09:18
23	2012-11-03	Nov 09, 2012 09:18
23	2012-11-03	Nov 09, 2012 09:18
23	2012-11-03	Nov 09, 2012 09:19
23	2012-11-03	Nov 09, 2012 10:38
23	2012-11-03	Nov 09, 2012 12:50
24	2012-10-28	Oct 30, 2012 07:18
24	2012-10-28	Oct 30, 2012 07:19
24	2012-10-28	Oct 30, 2012 07:20
24	2012-10-28	Oct 30, 2012 08:04
24	2012-10-28	Oct 30, 2012 08:04
25	2012-10-25	Oct 25, 2012 10:37
25	2012-10-25	Oct 25, 2012 10:40
25	2012-10-25	Oct 25, 2012 10:47
25	2012-10-25	Oct 25, 2012 11:00
25	2012-10-25	Oct 25, 2012 11:01
25	2012-10-25	Oct 25, 2012 11:03
25	2012-10-25	Oct 25, 2012 11:05
25	2012-10-25	Oct 25, 2012 11:17
25	2012-10-25	Oct 25, 2012 11:20
25	2012-10-25	Oct 25, 2012 11:27
25	2012-10-25	Oct 25, 2012 11:29
25	2012-10-25	Oct 25, 2012 11:33
25	2012-10-25	Oct 25, 2012 11:37
25	2012-10-25	Oct 25, 2012 11:42
25	2012-10-25	Oct 25, 2012 11:42
25	2012-10-25	Oct 25, 2012 11:43
25	2012-10-25	Oct 25, 2012 11:46
25	2012-10-25	Oct 25, 2012 11:47
25	2012-10-25	Oct 25, 2012 11:47
25	2012-10-25	Oct 25, 2012 11:48
25	2012-10-25	Oct 25, 2012 11:49
25	2012-10-25	Oct 25, 2012 11:51
25	2012-10-25	Oct 25, 2012 11:53
25	2012-10-25	Oct 25, 2012 11:54
25	2012-10-25	Oct 25, 2012 12:01
25	2012-10-25	Oct 25, 2012 12:03
25	2012-10-25	Oct 25, 2012 12:10
25	2012-10-25	Oct 25, 2012 12:15
25	2012-10-25	Oct 25, 2012 12:16
25	2012-10-25	Oct 25, 2012 12:17
25	2012-10-25	Oct 25, 2012 12:18
25	2012-10-25	Oct 25, 2012 12:18
25	2012-10-25	Oct 25, 2012 12:29
25	2012-10-25	Oct 25, 2012 12:29
25	2012-10-25	Oct 25, 2012 12:45
25	2012-10-25	Oct 25, 2012 13:03
25	2012-10-25	Oct 25, 2012 13:06
25	2012-10-25	Oct 25, 2012 13:11
25	2012-10-25	Oct 25, 2012 13:11
25	2012-10-25	Oct 25, 2012 13:25
25	2012-10-25	Oct 25, 2012 13:26
25	2012-10-25	Oct 25, 2012 13:26
25	2012-10-25	Oct 25, 2012 13:30
25	2012-10-25	Oct 25, 2012 13:40
25	2012-10-25	Oct 25, 2012 13:48
25	2012-10-25	Oct 25, 2012 13:48
25	2012-10-25	Oct 25, 2012 13:49
25	2012-10-25	Oct 25, 2012 13:51
25	2012-10-25	Oct 25, 2012 13:51
25	2012-10-25	Oct 25, 2012 13:56
25	2012-10-25	Oct 25, 2012 14:11
25	2012-10-25	Oct 25, 2012 14:38
25	2012-10-25	Oct 25, 2012 14:40
25	2012-10-25	Oct 25, 2012 14:52
25	2012-10-25	Oct 25, 2012 14:54
25	2012-10-25	Oct 25, 2012 14:58
25	2012-10-25	Oct 25, 2012 15:00
25	2012-10-25	Oct 25, 2012 15:09
25	2012-10-25	Oct 25, 2012 15:18
25	2012-10-25	Oct 25, 2012 15:21
25	2012-10-25	Oct 25, 2012 15:23
25	2012-10-25	Oct 25, 2012 16:00
25	2012-10-25	Oct 25, 2012 16:04
25	2012-10-25	Oct 25, 2012 16:10
25	2012-10-25	Oct 25, 2012 16:29
25	2012-10-25	Oct 25, 2012 16:30
25	2012-10-25	Oct 25, 2012 16:43
25	2012-10-25	Oct 25, 2012 16:43
25	2012-10-25	Oct 25, 2012 16:45
25	2012-10-25	Oct 25, 2012 17:17
25	2012-10-25	Oct 25, 2012 17:24
25	2012-10-25	Oct 25, 2012 17:40
25	2012-10-25	Oct 25, 2012 17:58
25	2012-10-25	Oct 25, 2012 18:01
25	2012-10-25	Oct 25, 2012 18:05
25	2012-10-25	Oct 25, 2012 18:08
25	2012-10-25	Oct 25, 2012 18:12
25	2012-10-25	Oct 25, 2012 18:17
25	2012-10-25	Oct 25, 2012 18:39
25	2012-10-25	Oct 25, 2012 18:51
25	2012-10-25	Oct 25, 2012 18:51
25	2012-10-25	Oct 25, 2012 19:12
25	2012-10-25	Oct 25, 2012 19:33
25	2012-10-25	Oct 25, 2012 19:45
25	2012-10-25	Oct 25, 2012 19:46
25	2012-10-25	Oct 25, 2012 19:46
25	2012-10-25	Oct 25, 2012 20:04
25	2012-10-25	Oct 25, 2012 20:38
25	2012-10-25	Oct 25, 2012 20:43
25	2012-10-25	Oct 25, 2012 20:59
25	2012-10-25	Oct 25, 2012 21:30
25	2012-10-25	Oct 25, 2012 22:51
25	2012-10-25	Oct 25, 2012 22:58
26	2012-10-25	Oct 25, 2012 22:06
25	2012-10-25	Oct 26, 2012 00:02
25	2012-10-25	Oct 26, 2012 00:19
25	2012-10-25	Oct 26, 2012 07:17
25	2012-10-25	Oct 26, 2012 10:05
25	2012-10-25	Oct 26, 2012 13:47
25	2012-10-25	Oct 26, 2012 15:24
25	2012-10-25	Oct 26, 2012 17:57
27	2012-10-25	Oct 26, 2012 17:11
25	2012-10-25	Oct 27, 2012 22:25
25	2012-10-25	Oct 27, 2012 22:25
25	2012-10-25	Oct 27, 2012 22:25
25	2012-10-25	Oct 27, 2012 22:25
25	2012-10-25	Oct 27, 2012 22:25
25	2012-10-25	Oct 27, 2012 22:25
25	2012-10-25	Oct 27, 2012 22:28
25	2012-10-25	Oct 27, 2012 22:37
25	2012-10-25	Oct 27, 2012 22:52
25	2012-10-25	Oct 27, 2012 22:52
25	2012-10-25	Oct 27, 2012 22:52
25	2012-10-25	Oct 27, 2012 22:52
25	2012-10-25	Oct 27, 2012 22:55
25	2012-10-25	Oct 27, 2012 22:55
25	2012-10-25	Oct 27, 2012 22:55
25	2012-10-25	Oct 27, 2012 22:55
25	2012-10-25	Oct 27, 2012 22:55
25	2012-10-25	Oct 27, 2012 23:06
25	2012-10-25	Oct 27, 2012 23:12
25	2012-10-25	Oct 27, 2012 23:12
25	2012-10-25	Oct 27, 2012 23:17
25	2012-10-25	Oct 27, 2012 23:22
25	2012-10-25	Oct 27, 2012 23:39
25	2012-10-25	Oct 27, 2012 23:42
25	2012-10-25	Oct 27, 2012 23:46
25	2012-10-25	Oct 27, 2012 23:46
25	2012-10-25	Oct 27, 2012 23:48
25	2012-10-25	Oct 27, 2012 23:53
27	2012-10-25	Oct 27, 2012 09:52
27	2012-10-25	Oct 27, 2012 09:56
27	2012-10-25	Oct 27, 2012 10:01
27	2012-10-25	Oct 27, 2012 10:01
27	2012-10-25	Oct 27, 2012 13:26
25	2012-10-25	Oct 28, 2012 00:03
25	2012-10-25	Oct 28, 2012 00:03
25	2012-10-25	Oct 28, 2012 00:03
25	2012-10-25	Oct 28, 2012 00:03
25	2012-10-25	Oct 28, 2012 00:03
25	2012-10-25	Oct 28, 2012 00:33
25	2012-10-25	Oct 28, 2012 01:21
25	2012-10-25	Oct 28, 2012 02:32
25	2012-10-25	Oct 28, 2012 06:37
25	2012-10-25	Oct 28, 2012 07:53
25	2012-10-25	Oct 28, 2012 09:13
25	2012-10-25	Oct 28, 2012 11:19
25	2012-10-25	Oct 28, 2012 13:15
25	2012-10-25	Oct 28, 2012 16:00
25	2012-10-25	Oct 28, 2012 16:11
25	2012-10-25	Oct 28, 2012 16:37
25	2012-10-25	Oct 28, 2012 16:56
25	2012-10-25	Oct 28, 2012 18:01
25	2012-10-25	Oct 28, 2012 22:25
25	2012-10-25	Oct 28, 2012 22:43
25	2012-10-25	Oct 29, 2012 22:08
25	2012-10-25	Oct 30, 2012 09:16
25	2012-10-25	Nov 21, 2012 17:17
25	2012-10-25	Dec 14, 2012 10:33
27	2012-10-25	Dec 31, 2012 04:05
27	2012-10-25	Mar 20, 2013 22:04
25	2012-10-25	Jul 16, 2013 16:34
25	2012-10-25	Jul 16, 2013 16:35
25	2012-10-25	Jul 16, 2013 17:03
25	2012-10-25	Jul 17, 2013 13:01
25	2012-10-25	Jul 17, 2013 13:42
25	2012-10-25	Jul 17, 2013 14:34
25	2012-10-25	Jul 17, 2013 14:37
25	2012-10-25	Jul 17, 2013 15:54
25	2012-10-25	Jul 17, 2013 16:42
28	2012-10-20	Oct 22, 2012 07:56
28	2012-10-20	Oct 22, 2012 09:27
29	2012-10-20	Oct 22, 2012 07:17
29	2012-10-20	Oct 22, 2012 07:17
29	2012-10-20	Oct 22, 2012 07:17
29	2012-10-20	Oct 22, 2012 07:25
29	2012-10-20	Oct 22, 2012 07:25
29	2012-10-20	Oct 22, 2012 07:25
29	2012-10-20	Oct 22, 2012 07:25
29	2012-10-20	Oct 22, 2012 07:25
29	2012-10-20	Oct 22, 2012 07:33
29	2012-10-20	Oct 22, 2012 07:36
29	2012-10-20	Oct 22, 2012 07:37
29	2012-10-20	Oct 22, 2012 07:37
29	2012-10-20	Oct 22, 2012 07:37
29	2012-10-20	Oct 22, 2012 07:37
29	2012-10-20	Oct 22, 2012 07:39
29	2012-10-20	Oct 22, 2012 07:39
29	2012-10-20	Oct 22, 2012 07:39
29	2012-10-20	Oct 22, 2012 07:39
29	2012-10-20	Oct 22, 2012 07:40
29	2012-10-20	Oct 22, 2012 07:44
29	2012-10-20	Oct 22, 2012 07:48
29	2012-10-20	Oct 22, 2012 07:53
29	2012-10-20	Oct 22, 2012 07:57
29	2012-10-20	Oct 22, 2012 08:13
29	2012-10-20	Oct 22, 2012 08:21
29	2012-10-20	Oct 22, 2012 08:26
29	2012-10-20	Oct 22, 2012 08:27
29	2012-10-20	Oct 22, 2012 08:28
29	2012-10-20	Oct 22, 2012 08:33
29	2012-10-20	Oct 22, 2012 08:44
29	2012-10-20	Oct 22, 2012 09:32
29	2012-10-20	Oct 22, 2012 09:43
29	2012-10-20	Oct 22, 2012 09:49
29	2012-10-20	Oct 22, 2012 09:51
29	2012-10-20	Oct 22, 2012 09:57
29	2012-10-20	Oct 22, 2012 10:25
29	2012-10-20	Oct 22, 2012 15:24
28	2012-10-20	Oct 23, 2012 09:00
29	2012-10-20	Oct 23, 2012 04:24
29	2012-10-20	Oct 24, 2012 07:57
29	2012-10-20	Nov 10, 2012 00:19
31	2012-10-04	Oct 06, 2012 19:33
31	2012-10-04	Oct 08, 2012 08:59
31	2012-10-04	Oct 08, 2012 14:54
31	2012-10-04	Oct 10, 2012 04:07
31	2012-10-04	Oct 10, 2012 04:10
31	2012-10-04	Oct 10, 2012 04:11
31	2012-10-04	Oct 10, 2012 04:11
31	2012-10-04	Oct 10, 2012 04:23
31	2012-10-04	Oct 10, 2012 04:28
31	2012-10-04	Oct 10, 2012 04:28
31	2012-10-04	Oct 10, 2012 04:28
31	2012-10-04	Oct 10, 2012 04:28
31	2012-10-04	Oct 10, 2012 04:28
31	2012-10-04	Oct 10, 2012 04:28
31	2012-10-04	Oct 10, 2012 04:28
31	2012-10-04	Oct 10, 2012 04:28
31	2012-10-04	Oct 10, 2012 04:28
31	2012-10-04	Oct 10, 2012 04:34
31	2012-10-04	Oct 10, 2012 04:34
31	2012-10-04	Oct 10, 2012 04:34
31	2012-10-04	Oct 10, 2012 04:34
31	2012-10-04	Oct 10, 2012 04:47
31	2012-10-04	Oct 10, 2012 04:49
31	2012-10-04	Oct 10, 2012 04:49
31	2012-10-04	Oct 10, 2012 04:51
31	2012-10-04	Oct 10, 2012 04:53
31	2012-10-04	Oct 10, 2012 04:55
31	2012-10-04	Oct 10, 2012 04:57
31	2012-10-04	Oct 10, 2012 04:58
31	2012-10-04	Oct 10, 2012 05:01
31	2012-10-04	Oct 10, 2012 05:01
31	2012-10-04	Oct 10, 2012 05:22
31	2012-10-04	Oct 10, 2012 05:22
31	2012-10-04	Oct 10, 2012 05:23
31	2012-10-04	Oct 10, 2012 05:24
31	2012-10-04	Oct 10, 2012 05:27
31	2012-10-04	Oct 10, 2012 05:38
31	2012-10-04	Oct 10, 2012 05:43
31	2012-10-04	Oct 10, 2012 05:51
31	2012-10-04	Oct 10, 2012 06:10
31	2012-10-04	Oct 10, 2012 06:12
31	2012-10-04	Oct 10, 2012 06:14
31	2012-10-04	Oct 10, 2012 06:27
31	2012-10-04	Oct 10, 2012 07:05
31	2012-10-04	Oct 10, 2012 07:08
31	2012-10-04	Oct 10, 2012 07:19
31	2012-10-04	Oct 10, 2012 07:28
31	2012-10-04	Oct 10, 2012 07:46
31	2012-10-04	Oct 10, 2012 09:22
31	2012-10-04	Oct 10, 2012 09:27
31	2012-10-04	Oct 10, 2012 09:55
31	2012-10-04	Oct 10, 2012 20:16
31	2012-10-04	Oct 11, 2012 22:50
31	2012-10-04	Oct 22, 2012 07:12
31	2012-10-04	Oct 23, 2012 21:09
32	2012-09-29	Sep 30, 2012 17:31
32	2012-09-29	Sep 30, 2012 17:45
32	2012-09-29	Sep 30, 2012 18:07
32	2012-09-29	Oct 01, 2012 08:24
32	2012-09-29	Oct 01, 2012 08:24
32	2012-09-29	Oct 01, 2012 08:24
32	2012-09-29	Oct 01, 2012 08:41
32	2012-09-29	Oct 01, 2012 19:56
32	2012-09-29	Oct 02, 2012 09:37
32	2012-09-29	Oct 02, 2012 19:21
32	2012-09-29	Oct 03, 2012 09:32
32	2012-09-29	Oct 04, 2012 03:34
33	2012-09-27	Sep 29, 2012 08:54
33	2012-09-27	Sep 29, 2012 09:33
33	2012-09-27	Sep 29, 2012 09:44
33	2012-09-27	Sep 29, 2012 15:58
33	2012-09-27	Sep 29, 2012 19:34
33	2012-09-27	Sep 29, 2012 20:13
33	2012-09-27	Sep 29, 2012 20:29
33	2012-09-27	Sep 29, 2012 20:50
33	2012-09-27	Sep 29, 2012 21:24
33	2012-09-27	Sep 29, 2012 22:21
33	2012-09-27	Sep 29, 2012 22:37
33	2012-09-27	Sep 29, 2012 22:39
33	2012-09-27	Sep 30, 2012 00:44
33	2012-09-27	Sep 30, 2012 00:45
33	2012-09-27	Sep 30, 2012 00:51
33	2012-09-27	Sep 30, 2012 00:52
33	2012-09-27	Sep 30, 2012 01:20
33	2012-09-27	Sep 30, 2012 01:43
33	2012-09-27	Sep 30, 2012 06:42
33	2012-09-27	Sep 30, 2012 07:03
33	2012-09-27	Sep 30, 2012 10:41
33	2012-09-27	Sep 30, 2012 11:36
33	2012-09-27	Sep 30, 2012 12:09
33	2012-09-27	Sep 30, 2012 14:34
33	2012-09-27	Sep 30, 2012 19:53
33	2012-09-27	Oct 01, 2012 01:00
33	2012-09-27	Oct 01, 2012 07:19
33	2012-09-27	Oct 01, 2012 10:09
33	2012-09-27	Oct 02, 2012 17:26
33	2012-09-27	Oct 10, 2012 22:37
33	2012-09-27	Feb 01, 2013 11:26
33	2012-09-27	Feb 01, 2013 11:26
33	2012-09-27	Feb 01, 2013 21:35
33	2012-09-27	Feb 01, 2013 21:35
33	2012-09-27	Apr 13, 2013 19:30
34	2012-09-26	Sep 29, 2012 15:42
34	2012-09-26	Sep 29, 2012 16:05
34	2012-09-26	Sep 29, 2012 17:34
34	2012-09-26	Oct 04, 2012 07:25
34	2012-09-26	Oct 04, 2012 07:25
34	2012-09-26	Oct 04, 2012 07:25
34	2012-09-26	Oct 04, 2012 07:47
34	2012-09-26	Oct 04, 2012 07:54
34	2012-09-26	Oct 04, 2012 21:21
35	2012-09-15	Sep 16, 2012 07:42
35	2012-09-15	Sep 16, 2012 07:43
35	2012-09-15	Sep 16, 2012 07:44
35	2012-09-15	Sep 16, 2012 07:44
35	2012-09-15	Sep 16, 2012 07:44
35	2012-09-15	Sep 16, 2012 07:45
35	2012-09-15	Sep 16, 2012 07:45
35	2012-09-15	Sep 16, 2012 07:45
35	2012-09-15	Sep 16, 2012 07:45
35	2012-09-15	Sep 16, 2012 07:45
35	2012-09-15	Sep 16, 2012 07:45
35	2012-09-15	Sep 16, 2012 07:45
35	2012-09-15	Sep 16, 2012 07:45
35	2012-09-15	Sep 16, 2012 07:45
35	2012-09-15	Sep 16, 2012 07:45
35	2012-09-15	Sep 16, 2012 07:45
35	2012-09-15	Sep 16, 2012 07:45
35	2012-09-15	Sep 16, 2012 07:45
35	2012-09-15	Sep 16, 2012 07:45
35	2012-09-15	Sep 16, 2012 07:45
35	2012-09-15	Sep 16, 2012 07:45
35	2012-09-15	Sep 16, 2012 07:46
35	2012-09-15	Sep 16, 2012 07:46
35	2012-09-15	Sep 16, 2012 07:46
35	2012-09-15	Sep 16, 2012 07:46
35	2012-09-15	Sep 16, 2012 07:46
35	2012-09-15	Sep 16, 2012 07:46
35	2012-09-15	Sep 16, 2012 07:46
35	2012-09-15	Sep 16, 2012 07:46
35	2012-09-15	Sep 16, 2012 07:46
35	2012-09-15	Sep 16, 2012 07:46
35	2012-09-15	Sep 16, 2012 07:46
35	2012-09-15	Sep 16, 2012 07:46
35	2012-09-15	Sep 16, 2012 07:46
35	2012-09-15	Sep 16, 2012 07:46
35	2012-09-15	Sep 16, 2012 07:46
35	2012-09-15	Sep 16, 2012 07:47
35	2012-09-15	Sep 16, 2012 07:47
35	2012-09-15	Sep 16, 2012 07:47
35	2012-09-15	Sep 16, 2012 07:47
35	2012-09-15	Sep 16, 2012 07:47
35	2012-09-15	Sep 16, 2012 07:47
35	2012-09-15	Sep 16, 2012 07:47
35	2012-09-15	Sep 16, 2012 07:47
35	2012-09-15	Sep 16, 2012 07:47
35	2012-09-15	Sep 16, 2012 07:47
35	2012-09-15	Sep 16, 2012 07:47
35	2012-09-15	Sep 16, 2012 07:47
35	2012-09-15	Sep 16, 2012 07:47
35	2012-09-15	Sep 16, 2012 07:47
35	2012-09-15	Sep 16, 2012 07:47
35	2012-09-15	Sep 16, 2012 07:47
35	2012-09-15	Sep 16, 2012 07:47
35	2012-09-15	Sep 16, 2012 07:47
35	2012-09-15	Sep 16, 2012 07:47
35	2012-09-15	Sep 16, 2012 07:48
35	2012-09-15	Sep 16, 2012 07:48
35	2012-09-15	Sep 16, 2012 07:48
35	2012-09-15	Sep 16, 2012 07:48
35	2012-09-15	Sep 16, 2012 07:48
35	2012-09-15	Sep 16, 2012 07:48
35	2012-09-15	Sep 16, 2012 07:48
35	2012-09-15	Sep 16, 2012 07:48
35	2012-09-15	Sep 16, 2012 07:48
35	2012-09-15	Sep 16, 2012 07:49
35	2012-09-15	Sep 16, 2012 07:50
35	2012-09-15	Sep 16, 2012 07:50
35	2012-09-15	Sep 16, 2012 07:50
35	2012-09-15	Sep 16, 2012 07:50
35	2012-09-15	Sep 16, 2012 07:50
35	2012-09-15	Sep 16, 2012 07:51
35	2012-09-15	Sep 16, 2012 07:51
35	2012-09-15	Sep 16, 2012 07:52
35	2012-09-15	Sep 16, 2012 07:53
35	2012-09-15	Sep 16, 2012 07:54
35	2012-09-15	Sep 16, 2012 07:54
35	2012-09-15	Sep 16, 2012 07:54
35	2012-09-15	Sep 16, 2012 07:55
35	2012-09-15	Sep 16, 2012 07:55
35	2012-09-15	Sep 16, 2012 07:55
35	2012-09-15	Sep 16, 2012 07:55
35	2012-09-15	Sep 16, 2012 07:55
35	2012-09-15	Sep 16, 2012 07:55
35	2012-09-15	Sep 16, 2012 07:55
35	2012-09-15	Sep 16, 2012 07:55
35	2012-09-15	Sep 16, 2012 07:55
35	2012-09-15	Sep 16, 2012 07:55
35	2012-09-15	Sep 16, 2012 07:55
35	2012-09-15	Sep 16, 2012 07:55
35	2012-09-15	Sep 16, 2012 07:55
35	2012-09-15	Sep 16, 2012 07:55
35	2012-09-15	Sep 16, 2012 07:57
35	2012-09-15	Sep 16, 2012 07:57
35	2012-09-15	Sep 16, 2012 07:57
35	2012-09-15	Sep 16, 2012 07:57
35	2012-09-15	Sep 16, 2012 07:57
35	2012-09-15	Sep 16, 2012 07:57
35	2012-09-15	Sep 16, 2012 07:58
35	2012-09-15	Sep 16, 2012 07:59
35	2012-09-15	Sep 16, 2012 07:59
35	2012-09-15	Sep 16, 2012 07:59
35	2012-09-15	Sep 16, 2012 08:00
35	2012-09-15	Sep 16, 2012 08:02
35	2012-09-15	Sep 16, 2012 08:02
35	2012-09-15	Sep 16, 2012 08:03
35	2012-09-15	Sep 16, 2012 08:04
35	2012-09-15	Sep 16, 2012 08:04
35	2012-09-15	Sep 16, 2012 08:07
35	2012-09-15	Sep 16, 2012 08:07
35	2012-09-15	Sep 16, 2012 08:08
35	2012-09-15	Sep 16, 2012 08:08
35	2012-09-15	Sep 16, 2012 08:08
35	2012-09-15	Sep 16, 2012 08:08
35	2012-09-15	Sep 16, 2012 08:09
35	2012-09-15	Sep 16, 2012 08:09
35	2012-09-15	Sep 16, 2012 08:09
35	2012-09-15	Sep 16, 2012 08:09
35	2012-09-15	Sep 16, 2012 08:09
35	2012-09-15	Sep 16, 2012 08:09
35	2012-09-15	Sep 16, 2012 08:10
35	2012-09-15	Sep 16, 2012 08:10
35	2012-09-15	Sep 16, 2012 08:10
35	2012-09-15	Sep 16, 2012 08:10
35	2012-09-15	Sep 16, 2012 08:10
35	2012-09-15	Sep 16, 2012 08:10
35	2012-09-15	Sep 16, 2012 08:10
35	2012-09-15	Sep 16, 2012 08:10
35	2012-09-15	Sep 16, 2012 08:10
35	2012-09-15	Sep 16, 2012 08:10
35	2012-09-15	Sep 16, 2012 08:13
35	2012-09-15	Sep 16, 2012 08:15
35	2012-09-15	Sep 16, 2012 08:21
35	2012-09-15	Sep 16, 2012 08:22
35	2012-09-15	Sep 16, 2012 08:23
35	2012-09-15	Sep 16, 2012 08:23
35	2012-09-15	Sep 16, 2012 08:26
35	2012-09-15	Sep 16, 2012 08:27
35	2012-09-15	Sep 16, 2012 08:29
35	2012-09-15	Sep 16, 2012 08:29
35	2012-09-15	Sep 16, 2012 08:35
35	2012-09-15	Sep 16, 2012 08:47
35	2012-09-15	Sep 16, 2012 08:48
35	2012-09-15	Sep 16, 2012 08:48
35	2012-09-15	Sep 16, 2012 08:50
35	2012-09-15	Sep 16, 2012 08:51
35	2012-09-15	Sep 16, 2012 08:52
35	2012-09-15	Sep 16, 2012 09:01
35	2012-09-15	Sep 16, 2012 09:04
35	2012-09-15	Sep 16, 2012 09:04
35	2012-09-15	Sep 16, 2012 09:17
35	2012-09-15	Sep 16, 2012 09:23
35	2012-09-15	Sep 16, 2012 09:26
35	2012-09-15	Sep 16, 2012 09:26
35	2012-09-15	Sep 16, 2012 09:32
35	2012-09-15	Sep 16, 2012 09:33
35	2012-09-15	Sep 16, 2012 09:39
35	2012-09-15	Sep 16, 2012 09:40
35	2012-09-15	Sep 16, 2012 09:40
35	2012-09-15	Sep 16, 2012 09:40
35	2012-09-15	Sep 16, 2012 09:40
35	2012-09-15	Sep 16, 2012 09:40
35	2012-09-15	Sep 16, 2012 09:40
35	2012-09-15	Sep 16, 2012 09:48
35	2012-09-15	Sep 16, 2012 09:48
35	2012-09-15	Sep 16, 2012 09:54
35	2012-09-15	Sep 16, 2012 10:01
35	2012-09-15	Sep 16, 2012 10:03
35	2012-09-15	Sep 16, 2012 10:03
35	2012-09-15	Sep 16, 2012 10:04
35	2012-09-15	Sep 16, 2012 10:09
35	2012-09-15	Sep 16, 2012 10:14
35	2012-09-15	Sep 16, 2012 10:18
35	2012-09-15	Sep 16, 2012 10:19
35	2012-09-15	Sep 16, 2012 10:19
35	2012-09-15	Sep 16, 2012 10:21
35	2012-09-15	Sep 16, 2012 10:21
35	2012-09-15	Sep 16, 2012 10:22
35	2012-09-15	Sep 16, 2012 10:22
35	2012-09-15	Sep 16, 2012 10:22
35	2012-09-15	Sep 16, 2012 10:22
35	2012-09-15	Sep 16, 2012 10:23
35	2012-09-15	Sep 16, 2012 10:23
35	2012-09-15	Sep 16, 2012 10:25
35	2012-09-15	Sep 16, 2012 10:26
35	2012-09-15	Sep 16, 2012 10:30
35	2012-09-15	Sep 16, 2012 10:37
35	2012-09-15	Sep 16, 2012 10:41
35	2012-09-15	Sep 16, 2012 10:55
35	2012-09-15	Sep 16, 2012 11:04
35	2012-09-15	Sep 16, 2012 11:07
35	2012-09-15	Sep 16, 2012 11:12
35	2012-09-15	Sep 16, 2012 11:33
35	2012-09-15	Sep 16, 2012 11:37
35	2012-09-15	Sep 16, 2012 11:51
35	2012-09-15	Sep 16, 2012 11:55
35	2012-09-15	Sep 16, 2012 12:05
35	2012-09-15	Sep 16, 2012 12:13
35	2012-09-15	Sep 16, 2012 12:22
35	2012-09-15	Sep 16, 2012 12:48
35	2012-09-15	Sep 16, 2012 12:58
35	2012-09-15	Sep 16, 2012 13:29
35	2012-09-15	Sep 16, 2012 13:33
35	2012-09-15	Sep 16, 2012 13:37
35	2012-09-15	Sep 16, 2012 13:42
35	2012-09-15	Sep 16, 2012 13:46
35	2012-09-15	Sep 16, 2012 13:51
35	2012-09-15	Sep 16, 2012 14:00
35	2012-09-15	Sep 16, 2012 14:54
35	2012-09-15	Sep 16, 2012 15:21
35	2012-09-15	Sep 16, 2012 15:24
35	2012-09-15	Sep 16, 2012 15:37
35	2012-09-15	Sep 16, 2012 15:46
35	2012-09-15	Sep 16, 2012 15:49
35	2012-09-15	Sep 16, 2012 16:18
35	2012-09-15	Sep 16, 2012 16:22
35	2012-09-15	Sep 16, 2012 16:33
35	2012-09-15	Sep 16, 2012 16:48
35	2012-09-15	Sep 16, 2012 16:59
35	2012-09-15	Sep 16, 2012 17:20
35	2012-09-15	Sep 16, 2012 17:36
35	2012-09-15	Sep 16, 2012 17:41
35	2012-09-15	Sep 16, 2012 17:46
35	2012-09-15	Sep 16, 2012 17:52
35	2012-09-15	Sep 16, 2012 17:53
35	2012-09-15	Sep 16, 2012 18:08
35	2012-09-15	Sep 16, 2012 18:08
35	2012-09-15	Sep 16, 2012 18:29
35	2012-09-15	Sep 16, 2012 18:29
35	2012-09-15	Sep 16, 2012 18:29
35	2012-09-15	Sep 16, 2012 18:45
35	2012-09-15	Sep 16, 2012 18:58
35	2012-09-15	Sep 16, 2012 19:01
35	2012-09-15	Sep 16, 2012 19:11
35	2012-09-15	Sep 16, 2012 19:17
35	2012-09-15	Sep 16, 2012 19:21
35	2012-09-15	Sep 16, 2012 19:39
35	2012-09-15	Sep 16, 2012 19:54
35	2012-09-15	Sep 16, 2012 19:58
35	2012-09-15	Sep 16, 2012 20:08
35	2012-09-15	Sep 16, 2012 20:31
35	2012-09-15	Sep 16, 2012 22:02
35	2012-09-15	Sep 16, 2012 22:06
35	2012-09-15	Sep 16, 2012 22:47
35	2012-09-15	Sep 17, 2012 00:01
35	2012-09-15	Sep 17, 2012 00:38
35	2012-09-15	Sep 17, 2012 04:24
35	2012-09-15	Sep 17, 2012 04:25
35	2012-09-15	Sep 17, 2012 07:14
35	2012-09-15	Sep 17, 2012 07:46
35	2012-09-15	Sep 17, 2012 07:47
35	2012-09-15	Sep 17, 2012 07:48
35	2012-09-15	Sep 17, 2012 07:48
35	2012-09-15	Sep 17, 2012 09:03
35	2012-09-15	Sep 17, 2012 09:15
35	2012-09-15	Sep 17, 2012 09:22
35	2012-09-15	Sep 17, 2012 10:11
35	2012-09-15	Sep 17, 2012 10:27
35	2012-09-15	Sep 17, 2012 11:00
35	2012-09-15	Sep 17, 2012 11:54
35	2012-09-15	Sep 17, 2012 11:54
35	2012-09-15	Sep 17, 2012 11:59
35	2012-09-15	Sep 17, 2012 12:01
35	2012-09-15	Sep 17, 2012 13:05
35	2012-09-15	Sep 17, 2012 13:10
35	2012-09-15	Sep 17, 2012 13:33
35	2012-09-15	Sep 17, 2012 18:47
35	2012-09-15	Sep 18, 2012 19:28
35	2012-09-15	Sep 19, 2012 08:08
35	2012-09-15	Sep 19, 2012 09:12
35	2012-09-15	Sep 19, 2012 09:34
35	2012-09-15	Sep 19, 2012 09:37
35	2012-09-15	Sep 19, 2012 09:44
35	2012-09-15	Sep 19, 2012 11:09
35	2012-09-15	Sep 19, 2012 13:23
36	2012-09-13	Sep 15, 2012 11:19
36	2012-09-13	Sep 15, 2012 11:19
36	2012-09-13	Sep 15, 2012 11:19
36	2012-09-13	Sep 15, 2012 11:19
36	2012-09-13	Sep 15, 2012 11:19
36	2012-09-13	Sep 15, 2012 11:30
36	2012-09-13	Sep 15, 2012 11:30
36	2012-09-13	Sep 15, 2012 11:30
36	2012-09-13	Sep 15, 2012 11:35
36	2012-09-13	Sep 15, 2012 11:41
36	2012-09-13	Sep 28, 2012 06:05
37	2012-09-07	Sep 09, 2012 04:48
40	2012-08-30	Aug 30, 2012 21:01
40	2012-08-30	Aug 30, 2012 21:51
40	2012-08-30	Aug 30, 2012 22:08
40	2012-08-30	Aug 30, 2012 23:50
40	2012-08-30	Aug 31, 2012 01:50
40	2012-08-30	Aug 31, 2012 07:46
40	2012-08-30	Aug 31, 2012 08:29
40	2012-08-30	Aug 31, 2012 08:54
40	2012-08-30	Aug 31, 2012 09:55
40	2012-08-30	Aug 31, 2012 10:49
40	2012-08-30	Aug 31, 2012 11:24
40	2012-08-30	Aug 31, 2012 12:00
40	2012-08-30	Aug 31, 2012 18:57
40	2012-08-30	Aug 31, 2012 19:03
40	2012-08-30	Aug 31, 2012 19:04
40	2012-08-30	Aug 31, 2012 20:05
40	2012-08-30	Aug 31, 2012 22:25
40	2012-08-30	Sep 03, 2012 12:27
40	2012-08-30	Sep 07, 2012 13:43
40	2012-08-30	Dec 10, 2012 14:33
40	2012-08-30	Dec 10, 2012 15:17
40	2012-08-30	Dec 10, 2012 17:01
41	2012-08-21	Aug 23, 2012 00:50
41	2012-08-21	Aug 24, 2012 14:12
41	2012-08-21	Aug 25, 2012 20:37
41	2012-08-21	Aug 25, 2012 21:05
41	2012-08-21	Aug 29, 2012 03:36
41	2012-08-21	Sep 19, 2012 20:58
42	2012-08-19	Aug 19, 2012 14:20
42	2012-08-19	Aug 19, 2012 17:43
42	2012-08-19	Oct 12, 2012 11:05
44	2012-08-15	Jun 17, 2013 16:01
44	2012-08-15	Jun 17, 2013 16:44
46	2012-08-03	Aug 10, 2012 20:04
46	2012-08-03	Aug 10, 2012 20:04
46	2012-08-03	Aug 10, 2012 20:05
46	2012-08-03	Aug 10, 2012 20:07
46	2012-08-03	Aug 10, 2012 20:07
46	2012-08-03	Aug 10, 2012 20:08
46	2012-08-03	Aug 10, 2012 20:08
46	2012-08-03	Aug 10, 2012 20:09
46	2012-08-03	Aug 10, 2012 20:10
46	2012-08-03	Aug 10, 2012 20:10
46	2012-08-03	Aug 10, 2012 20:10
46	2012-08-03	Aug 10, 2012 20:10
46	2012-08-03	Aug 10, 2012 20:11
46	2012-08-03	Aug 10, 2012 20:11
46	2012-08-03	Aug 10, 2012 20:12
46	2012-08-03	Aug 10, 2012 20:12
46	2012-08-03	Aug 10, 2012 20:13
46	2012-08-03	Aug 10, 2012 20:13
46	2012-08-03	Aug 10, 2012 20:14
46	2012-08-03	Aug 10, 2012 20:14
46	2012-08-03	Aug 10, 2012 20:14
46	2012-08-03	Aug 10, 2012 20:15
46	2012-08-03	Aug 10, 2012 20:15
46	2012-08-03	Aug 10, 2012 20:15
46	2012-08-03	Aug 10, 2012 20:16
46	2012-08-03	Aug 10, 2012 20:17
46	2012-08-03	Aug 10, 2012 20:17
46	2012-08-03	Aug 10, 2012 20:17
46	2012-08-03	Aug 10, 2012 20:17
46	2012-08-03	Aug 10, 2012 20:17
46	2012-08-03	Aug 10, 2012 20:19
46	2012-08-03	Aug 10, 2012 20:19
46	2012-08-03	Aug 10, 2012 20:19
46	2012-08-03	Aug 10, 2012 20:20
46	2012-08-03	Aug 10, 2012 20:21
46	2012-08-03	Aug 10, 2012 20:22
46	2012-08-03	Aug 10, 2012 20:22
46	2012-08-03	Aug 10, 2012 20:23
46	2012-08-03	Aug 10, 2012 20:25
46	2012-08-03	Aug 10, 2012 20:26
46	2012-08-03	Aug 10, 2012 20:27
46	2012-08-03	Aug 10, 2012 20:27
46	2012-08-03	Aug 10, 2012 20:27
46	2012-08-03	Aug 10, 2012 20:28
46	2012-08-03	Aug 10, 2012 20:29
46	2012-08-03	Aug 10, 2012 20:31
46	2012-08-03	Aug 10, 2012 20:31
46	2012-08-03	Aug 10, 2012 20:31
46	2012-08-03	Aug 10, 2012 20:32
46	2012-08-03	Aug 10, 2012 20:33
46	2012-08-03	Aug 10, 2012 20:33
46	2012-08-03	Aug 10, 2012 20:33
46	2012-08-03	Aug 10, 2012 20:34
46	2012-08-03	Aug 10, 2012 20:34
46	2012-08-03	Aug 10, 2012 20:34
46	2012-08-03	Aug 10, 2012 20:36
46	2012-08-03	Aug 10, 2012 20:36
46	2012-08-03	Aug 10, 2012 20:36
46	2012-08-03	Aug 10, 2012 20:36
46	2012-08-03	Aug 10, 2012 20:39
46	2012-08-03	Aug 10, 2012 20:39
46	2012-08-03	Aug 10, 2012 20:39
46	2012-08-03	Aug 10, 2012 20:39
46	2012-08-03	Aug 10, 2012 20:40
46	2012-08-03	Aug 10, 2012 20:41
46	2012-08-03	Aug 10, 2012 20:41
46	2012-08-03	Aug 10, 2012 20:44
46	2012-08-03	Aug 10, 2012 20:45
46	2012-08-03	Aug 10, 2012 20:46
46	2012-08-03	Aug 10, 2012 20:48
46	2012-08-03	Aug 10, 2012 20:49
46	2012-08-03	Aug 10, 2012 20:53
46	2012-08-03	Aug 10, 2012 20:54
46	2012-08-03	Aug 10, 2012 20:56
46	2012-08-03	Aug 10, 2012 20:56
46	2012-08-03	Aug 10, 2012 20:57
46	2012-08-03	Aug 10, 2012 20:59
46	2012-08-03	Aug 10, 2012 20:59
46	2012-08-03	Aug 10, 2012 20:59
46	2012-08-03	Aug 10, 2012 21:01
46	2012-08-03	Aug 10, 2012 21:02
46	2012-08-03	Aug 10, 2012 21:02
46	2012-08-03	Aug 10, 2012 21:04
46	2012-08-03	Aug 10, 2012 21:05
46	2012-08-03	Aug 10, 2012 21:07
46	2012-08-03	Aug 10, 2012 21:07
46	2012-08-03	Aug 10, 2012 21:08
46	2012-08-03	Aug 10, 2012 21:08
46	2012-08-03	Aug 10, 2012 21:09
46	2012-08-03	Aug 10, 2012 21:13
46	2012-08-03	Aug 10, 2012 21:13
46	2012-08-03	Aug 10, 2012 21:17
46	2012-08-03	Aug 10, 2012 21:18
46	2012-08-03	Aug 10, 2012 21:19
46	2012-08-03	Aug 10, 2012 21:20
46	2012-08-03	Aug 10, 2012 21:21
46	2012-08-03	Aug 10, 2012 21:22
46	2012-08-03	Aug 10, 2012 21:26
46	2012-08-03	Aug 10, 2012 21:27
46	2012-08-03	Aug 10, 2012 21:27
46	2012-08-03	Aug 10, 2012 21:29
46	2012-08-03	Aug 10, 2012 21:30
46	2012-08-03	Aug 10, 2012 21:33
46	2012-08-03	Aug 10, 2012 21:33
46	2012-08-03	Aug 10, 2012 21:39
46	2012-08-03	Aug 10, 2012 21:39
46	2012-08-03	Aug 10, 2012 21:40
46	2012-08-03	Aug 10, 2012 21:45
46	2012-08-03	Aug 10, 2012 21:46
46	2012-08-03	Aug 10, 2012 21:47
46	2012-08-03	Aug 10, 2012 21:49
46	2012-08-03	Aug 10, 2012 21:57
46	2012-08-03	Aug 10, 2012 21:59
46	2012-08-03	Aug 10, 2012 21:59
46	2012-08-03	Aug 10, 2012 22:06
46	2012-08-03	Aug 10, 2012 22:06
46	2012-08-03	Aug 10, 2012 22:11
46	2012-08-03	Aug 10, 2012 22:27
46	2012-08-03	Aug 10, 2012 22:38
46	2012-08-03	Aug 10, 2012 22:48
46	2012-08-03	Aug 10, 2012 22:48
46	2012-08-03	Aug 10, 2012 22:54
46	2012-08-03	Aug 10, 2012 22:55
46	2012-08-03	Aug 10, 2012 22:55
46	2012-08-03	Aug 10, 2012 22:58
46	2012-08-03	Aug 10, 2012 22:58
46	2012-08-03	Aug 10, 2012 23:01
46	2012-08-03	Aug 10, 2012 23:02
46	2012-08-03	Aug 10, 2012 23:02
46	2012-08-03	Aug 10, 2012 23:02
46	2012-08-03	Aug 10, 2012 23:06
46	2012-08-03	Aug 10, 2012 23:10
46	2012-08-03	Aug 10, 2012 23:10
46	2012-08-03	Aug 10, 2012 23:10
46	2012-08-03	Aug 10, 2012 23:12
46	2012-08-03	Aug 10, 2012 23:18
46	2012-08-03	Aug 10, 2012 23:36
46	2012-08-03	Aug 10, 2012 23:43
46	2012-08-03	Aug 11, 2012 00:05
46	2012-08-03	Aug 11, 2012 00:06
46	2012-08-03	Aug 11, 2012 00:06
46	2012-08-03	Aug 11, 2012 00:07
46	2012-08-03	Aug 11, 2012 00:10
46	2012-08-03	Aug 11, 2012 00:55
46	2012-08-03	Aug 11, 2012 00:56
46	2012-08-03	Aug 11, 2012 01:09
46	2012-08-03	Aug 11, 2012 01:51
46	2012-08-03	Aug 11, 2012 04:53
46	2012-08-03	Aug 11, 2012 04:53
46	2012-08-03	Aug 11, 2012 04:56
46	2012-08-03	Aug 11, 2012 05:52
46	2012-08-03	Aug 11, 2012 06:10
46	2012-08-03	Aug 11, 2012 06:37
46	2012-08-03	Aug 11, 2012 06:53
46	2012-08-03	Aug 11, 2012 06:55
46	2012-08-03	Aug 11, 2012 07:12
46	2012-08-03	Aug 11, 2012 07:17
46	2012-08-03	Aug 11, 2012 07:20
46	2012-08-03	Aug 11, 2012 07:25
46	2012-08-03	Aug 11, 2012 07:51
46	2012-08-03	Aug 11, 2012 07:53
46	2012-08-03	Aug 11, 2012 07:55
46	2012-08-03	Aug 11, 2012 08:04
46	2012-08-03	Aug 11, 2012 08:15
46	2012-08-03	Aug 11, 2012 08:20
46	2012-08-03	Aug 11, 2012 08:30
46	2012-08-03	Aug 11, 2012 08:43
46	2012-08-03	Aug 11, 2012 09:02
46	2012-08-03	Aug 11, 2012 09:02
46	2012-08-03	Aug 11, 2012 09:12
46	2012-08-03	Aug 11, 2012 09:17
46	2012-08-03	Aug 11, 2012 09:36
46	2012-08-03	Aug 11, 2012 09:42
46	2012-08-03	Aug 11, 2012 09:58
46	2012-08-03	Aug 11, 2012 10:00
46	2012-08-03	Aug 11, 2012 10:23
46	2012-08-03	Aug 11, 2012 17:02
46	2012-08-03	Aug 11, 2012 17:53
46	2012-08-03	Aug 12, 2012 10:16
46	2012-08-03	Aug 12, 2012 10:23
46	2012-08-03	Aug 12, 2012 16:50
46	2012-08-03	Dec 04, 2012 12:14
46	2012-08-03	Dec 04, 2012 12:45
46	2012-08-03	Dec 04, 2012 12:47
46	2012-08-03	Dec 04, 2012 12:59
46	2012-08-03	Dec 04, 2012 14:07
46	2012-08-03	Feb 19, 2013 13:41
47	2012-08-01	Aug 02, 2012 15:43
47	2012-08-01	Aug 02, 2012 18:26
47	2012-08-01	Aug 03, 2012 00:49
47	2012-08-01	Aug 03, 2012 05:31
47	2012-08-01	Aug 03, 2012 07:37
47	2012-08-01	Aug 03, 2012 07:43
47	2012-08-01	Aug 03, 2012 08:18
47	2012-08-01	Aug 03, 2012 08:39
47	2012-08-01	Aug 03, 2012 09:07
47	2012-08-01	Aug 04, 2012 08:36
47	2012-08-01	Jan 07, 2013 17:12
47	2012-08-01	Jan 07, 2013 17:21
51	2012-07-11	Jul 17, 2012 13:26
51	2012-07-11	Jul 17, 2012 14:53
51	2012-07-11	Oct 08, 2012 19:38
51	2012-07-11	Dec 11, 2012 17:25
51	2012-07-11	Dec 11, 2012 17:27
51	2012-07-11	Dec 11, 2012 17:32
51	2012-07-11	Dec 11, 2012 21:02
52	2012-06-29	Jul 01, 2012 07:20
52	2012-06-29	Jul 01, 2012 07:24
52	2012-06-29	Jul 01, 2012 07:48
52	2012-06-29	Jul 01, 2012 08:24
52	2012-06-29	Jul 01, 2012 09:27
52	2012-06-29	Jul 01, 2012 11:15
52	2012-06-29	Jul 01, 2012 12:31
52	2012-06-29	Jul 01, 2012 15:51
52	2012-06-29	Jul 01, 2012 16:38
52	2012-06-29	Jul 01, 2012 19:41
52	2012-06-29	Jul 01, 2012 20:08
52	2012-06-29	Jul 02, 2012 15:17
52	2012-06-29	Jul 03, 2012 12:16
52	2012-06-29	Jan 16, 2013 11:47
54	2012-06-24	Jun 26, 2012 13:18
54	2012-06-24	Jun 26, 2012 15:01
54	2012-06-24	Jun 26, 2012 16:17
54	2012-06-24	Jun 26, 2012 16:18
54	2012-06-24	Jun 26, 2012 18:24
54	2012-06-24	Jun 26, 2012 18:34
54	2012-06-24	Jun 28, 2012 05:44
54	2012-06-24	Jul 02, 2012 07:38
55	2012-06-21	Jun 23, 2012 15:21
55	2012-06-21	Jun 23, 2012 18:43
55	2012-06-21	Jun 24, 2012 00:57
55	2012-06-21	Jun 24, 2012 21:52
55	2012-06-21	Jun 24, 2012 21:54
55	2012-06-21	Jun 24, 2012 21:57
55	2012-06-21	Jul 01, 2012 07:17
55	2012-06-21	Jul 01, 2012 07:54
55	2012-06-21	Jul 01, 2012 08:26
59	2012-06-12	Jun 14, 2012 10:46
59	2012-06-12	Jun 14, 2012 10:47
59	2012-06-12	Jun 14, 2012 13:21
59	2012-06-12	Jun 27, 2012 06:53
59	2012-06-12	Oct 03, 2012 08:51
59	2012-06-12	Oct 03, 2012 08:51
59	2012-06-12	Oct 03, 2012 08:51
59	2012-06-12	Oct 03, 2012 08:51
59	2012-06-12	Oct 03, 2012 09:19
59	2012-06-12	Oct 03, 2012 09:25
60	2012-06-08	Jun 10, 2012 14:18
60	2012-06-08	Jun 13, 2012 09:51
60	2012-06-08	Jun 13, 2012 09:53
60	2012-06-08	Jun 13, 2012 10:08
60	2012-06-08	Jun 13, 2012 13:02
63	2012-06-05	Jun 06, 2012 09:16
63	2012-06-05	Jun 26, 2012 09:22
63	2012-06-05	Jun 26, 2012 09:23
62	2012-06-05	Nov 20, 2012 18:55
62	2012-06-05	Nov 20, 2012 19:20
62	2012-06-05	Nov 20, 2012 22:17
64	2012-06-04	Jun 08, 2012 15:02
64	2012-06-04	Jun 08, 2012 15:06
64	2012-06-04	Jun 08, 2012 15:07
64	2012-06-04	Jun 08, 2012 15:07
64	2012-06-04	Jun 08, 2012 16:43
64	2012-06-04	Jun 08, 2012 16:50
64	2012-06-04	Jun 08, 2012 17:03
64	2012-06-04	Jun 08, 2012 17:03
64	2012-06-04	Jun 08, 2012 17:08
64	2012-06-04	Jun 08, 2012 17:08
64	2012-06-04	Jun 08, 2012 17:09
64	2012-06-04	Jun 08, 2012 17:09
64	2012-06-04	Jun 08, 2012 17:29
64	2012-06-04	Jun 08, 2012 17:29
64	2012-06-04	Jun 08, 2012 22:21
64	2012-06-04	Jun 08, 2012 22:21
64	2012-06-04	Jun 16, 2012 18:51
64	2012-06-04	Nov 11, 2012 21:38
64	2012-06-04	Nov 11, 2012 21:44
64	2012-06-04	Jan 30, 2013 15:41
65	2012-06-01	Jun 03, 2012 08:03
66	2012-05-29	May 29, 2012 22:38
66	2012-05-29	May 29, 2012 23:13
66	2012-05-29	May 30, 2012 01:55
67	2012-05-28	May 31, 2012 07:14
67	2012-05-28	May 31, 2012 07:15
67	2012-05-28	May 31, 2012 07:26
67	2012-05-28	May 31, 2012 07:26
67	2012-05-28	May 31, 2012 07:26
67	2012-05-28	May 31, 2012 07:26
67	2012-05-28	May 31, 2012 07:26
67	2012-05-28	May 31, 2012 07:28
67	2012-05-28	May 31, 2012 07:28
67	2012-05-28	May 31, 2012 07:28
67	2012-05-28	May 31, 2012 07:33
67	2012-05-28	May 31, 2012 07:38
67	2012-05-28	May 31, 2012 07:38
67	2012-05-28	May 31, 2012 07:38
67	2012-05-28	May 31, 2012 09:47
67	2012-05-28	May 31, 2012 22:31
67	2012-05-28	May 31, 2012 22:38
68	2012-05-25	Nov 21, 2012 19:28
68	2012-05-25	Nov 21, 2012 19:28
68	2012-05-25	Nov 21, 2012 19:29
68	2012-05-25	Nov 21, 2012 19:39
68	2012-05-25	Nov 21, 2012 19:39
68	2012-05-25	Nov 21, 2012 20:33
68	2012-05-25	Nov 21, 2012 20:33
68	2012-05-25	Nov 21, 2012 21:05
68	2012-05-25	Nov 21, 2012 22:11
68	2012-05-25	Nov 22, 2012 02:17
68	2012-05-25	Nov 22, 2012 03:47
68	2012-05-25	Nov 22, 2012 04:40
68	2012-05-25	Nov 22, 2012 07:01
68	2012-05-25	Nov 22, 2012 07:31
68	2012-05-25	Nov 22, 2012 07:59
68	2012-05-25	Nov 22, 2012 08:43
68	2012-05-25	Nov 22, 2012 08:44
68	2012-05-25	Nov 22, 2012 09:45
68	2012-05-25	Nov 22, 2012 12:27
68	2012-05-25	Nov 22, 2012 12:29
68	2012-05-25	Nov 22, 2012 14:56
68	2012-05-25	Nov 22, 2012 20:37
68	2012-05-25	Nov 22, 2012 22:08
68	2012-05-25	Nov 27, 2012 08:56
70	2012-05-21	May 21, 2012 21:48
70	2012-05-21	May 22, 2012 01:09
69	2012-05-21	May 23, 2012 09:09
70	2012-05-21	May 23, 2012 11:48
70	2012-05-21	May 23, 2012 11:48
70	2012-05-21	May 25, 2012 09:43
70	2012-05-21	May 25, 2012 11:21
71	2012-05-21	May 26, 2012 20:06
71	2012-05-21	May 27, 2012 10:10
71	2012-05-21	May 27, 2012 10:10
71	2012-05-21	May 27, 2012 10:12
71	2012-05-21	May 27, 2012 10:12
71	2012-05-21	May 27, 2012 10:12
71	2012-05-21	May 27, 2012 10:12
71	2012-05-21	May 27, 2012 10:12
71	2012-05-21	May 27, 2012 10:12
71	2012-05-21	May 27, 2012 10:12
71	2012-05-21	May 27, 2012 10:15
71	2012-05-21	May 27, 2012 10:16
71	2012-05-21	May 27, 2012 10:17
71	2012-05-21	May 27, 2012 10:18
71	2012-05-21	May 27, 2012 10:20
71	2012-05-21	May 27, 2012 10:20
71	2012-05-21	May 27, 2012 10:21
71	2012-05-21	May 27, 2012 10:21
71	2012-05-21	May 27, 2012 10:22
71	2012-05-21	May 27, 2012 10:22
71	2012-05-21	May 27, 2012 10:22
71	2012-05-21	May 27, 2012 10:22
71	2012-05-21	May 27, 2012 10:23
71	2012-05-21	May 27, 2012 10:23
71	2012-05-21	May 27, 2012 10:23
71	2012-05-21	May 27, 2012 10:23
71	2012-05-21	May 27, 2012 10:23
71	2012-05-21	May 27, 2012 10:24
71	2012-05-21	May 27, 2012 10:24
71	2012-05-21	May 27, 2012 10:25
71	2012-05-21	May 27, 2012 10:29
71	2012-05-21	May 27, 2012 10:35
71	2012-05-21	May 27, 2012 10:35
71	2012-05-21	May 27, 2012 10:35
71	2012-05-21	May 27, 2012 10:35
71	2012-05-21	May 27, 2012 10:35
71	2012-05-21	May 27, 2012 10:37
71	2012-05-21	May 27, 2012 10:37
71	2012-05-21	May 27, 2012 10:37
71	2012-05-21	May 27, 2012 10:37
71	2012-05-21	May 27, 2012 10:39
71	2012-05-21	May 27, 2012 10:39
71	2012-05-21	May 27, 2012 10:39
71	2012-05-21	May 27, 2012 10:39
71	2012-05-21	May 27, 2012 10:39
71	2012-05-21	May 27, 2012 11:01
71	2012-05-21	May 27, 2012 11:42
71	2012-05-21	May 27, 2012 12:48
71	2012-05-21	Nov 23, 2012 15:27
71	2012-05-21	Nov 23, 2012 19:50
71	2012-05-21	Nov 30, 2012 17:31
71	2012-05-21	Nov 30, 2012 17:33
71	2012-05-21	Nov 30, 2012 17:47
71	2012-05-21	Nov 30, 2012 18:31
71	2012-05-21	Nov 30, 2012 19:14
71	2012-05-21	Nov 30, 2012 20:05
71	2012-05-21	Nov 30, 2012 20:44
71	2012-05-21	Nov 30, 2012 21:13
71	2012-05-21	Dec 01, 2012 07:08
71	2012-05-21	Dec 01, 2012 09:17
71	2012-05-21	Dec 01, 2012 15:26
71	2012-05-21	Dec 03, 2012 09:08
71	2012-05-21	Dec 03, 2012 12:12
70	2012-05-21	Dec 14, 2012 22:33
70	2012-05-21	Dec 14, 2012 22:45
70	2012-05-21	Dec 14, 2012 23:34
70	2012-05-21	Dec 15, 2012 09:06
70	2012-05-21	Dec 15, 2012 10:05
70	2012-05-21	Dec 15, 2012 13:13
70	2012-05-21	Dec 15, 2012 18:00
73	2012-05-19	May 21, 2012 19:34
73	2012-05-19	May 21, 2012 19:51
73	2012-05-19	May 21, 2012 20:24
73	2012-05-19	May 21, 2012 20:42
73	2012-05-19	May 21, 2012 20:44
73	2012-05-19	May 21, 2012 21:25
73	2012-05-19	May 21, 2012 22:26
73	2012-05-19	May 21, 2012 23:13
73	2012-05-19	May 21, 2012 23:16
73	2012-05-19	May 22, 2012 07:50
73	2012-05-19	May 22, 2012 07:51
73	2012-05-19	May 22, 2012 07:53
73	2012-05-19	May 22, 2012 07:53
73	2012-05-19	May 22, 2012 07:58
73	2012-05-19	May 22, 2012 08:11
73	2012-05-19	May 22, 2012 08:24
73	2012-05-19	May 22, 2012 08:38
73	2012-05-19	May 22, 2012 08:39
73	2012-05-19	May 22, 2012 08:40
73	2012-05-19	May 22, 2012 08:47
73	2012-05-19	May 22, 2012 09:01
73	2012-05-19	May 22, 2012 09:08
73	2012-05-19	May 22, 2012 09:17
73	2012-05-19	May 22, 2012 09:26
73	2012-05-19	May 22, 2012 09:37
73	2012-05-19	May 22, 2012 09:51
73	2012-05-19	May 22, 2012 09:53
73	2012-05-19	May 22, 2012 10:29
73	2012-05-19	May 22, 2012 10:56
73	2012-05-19	May 22, 2012 11:20
73	2012-05-19	May 22, 2012 11:40
73	2012-05-19	May 22, 2012 11:47
73	2012-05-19	May 22, 2012 12:47
73	2012-05-19	May 22, 2012 12:54
73	2012-05-19	May 22, 2012 13:03
73	2012-05-19	May 22, 2012 13:20
73	2012-05-19	May 22, 2012 13:21
73	2012-05-19	May 22, 2012 13:22
73	2012-05-19	May 22, 2012 13:22
73	2012-05-19	May 22, 2012 13:24
73	2012-05-19	May 22, 2012 13:25
73	2012-05-19	May 22, 2012 13:26
73	2012-05-19	May 22, 2012 13:26
73	2012-05-19	May 22, 2012 13:27
73	2012-05-19	May 22, 2012 13:27
73	2012-05-19	May 22, 2012 13:27
73	2012-05-19	May 22, 2012 13:29
73	2012-05-19	May 22, 2012 13:30
73	2012-05-19	May 22, 2012 13:31
73	2012-05-19	May 22, 2012 13:31
73	2012-05-19	May 22, 2012 13:32
73	2012-05-19	May 22, 2012 13:32
73	2012-05-19	May 22, 2012 13:32
73	2012-05-19	May 22, 2012 13:35
73	2012-05-19	May 22, 2012 13:39
73	2012-05-19	May 22, 2012 13:44
73	2012-05-19	May 22, 2012 13:45
73	2012-05-19	May 22, 2012 13:47
73	2012-05-19	May 22, 2012 13:48
73	2012-05-19	May 22, 2012 13:50
73	2012-05-19	May 22, 2012 13:55
73	2012-05-19	May 22, 2012 13:57
73	2012-05-19	May 22, 2012 13:58
73	2012-05-19	May 22, 2012 14:05
73	2012-05-19	May 22, 2012 14:09
73	2012-05-19	May 22, 2012 14:11
73	2012-05-19	May 22, 2012 14:12
73	2012-05-19	May 22, 2012 14:13
73	2012-05-19	May 22, 2012 14:15
73	2012-05-19	May 22, 2012 14:16
73	2012-05-19	May 22, 2012 14:18
73	2012-05-19	May 22, 2012 14:21
73	2012-05-19	May 22, 2012 14:26
73	2012-05-19	May 22, 2012 14:29
73	2012-05-19	May 22, 2012 14:33
73	2012-05-19	May 22, 2012 14:34
73	2012-05-19	May 22, 2012 14:42
73	2012-05-19	May 22, 2012 14:44
73	2012-05-19	May 22, 2012 14:45
73	2012-05-19	May 22, 2012 14:45
73	2012-05-19	May 22, 2012 14:48
73	2012-05-19	May 22, 2012 14:51
73	2012-05-19	May 22, 2012 14:56
73	2012-05-19	May 22, 2012 14:56
73	2012-05-19	May 22, 2012 14:57
73	2012-05-19	May 22, 2012 14:59
73	2012-05-19	May 22, 2012 15:00
73	2012-05-19	May 22, 2012 15:00
73	2012-05-19	May 22, 2012 15:04
73	2012-05-19	May 22, 2012 15:10
73	2012-05-19	May 22, 2012 15:17
73	2012-05-19	May 22, 2012 15:18
73	2012-05-19	May 22, 2012 15:20
73	2012-05-19	May 22, 2012 15:23
73	2012-05-19	May 22, 2012 15:32
73	2012-05-19	May 22, 2012 15:55
73	2012-05-19	May 22, 2012 15:56
73	2012-05-19	May 22, 2012 15:57
73	2012-05-19	May 22, 2012 15:59
73	2012-05-19	May 22, 2012 16:02
73	2012-05-19	May 22, 2012 16:04
73	2012-05-19	May 22, 2012 16:11
73	2012-05-19	May 22, 2012 16:14
73	2012-05-19	May 22, 2012 16:17
73	2012-05-19	May 22, 2012 16:18
73	2012-05-19	May 22, 2012 16:19
73	2012-05-19	May 22, 2012 16:40
73	2012-05-19	May 22, 2012 16:47
73	2012-05-19	May 22, 2012 17:21
73	2012-05-19	May 22, 2012 17:33
73	2012-05-19	May 22, 2012 17:39
73	2012-05-19	May 22, 2012 18:00
73	2012-05-19	May 22, 2012 18:08
73	2012-05-19	May 22, 2012 18:20
73	2012-05-19	May 22, 2012 18:21
73	2012-05-19	May 22, 2012 18:37
73	2012-05-19	May 22, 2012 18:38
73	2012-05-19	May 22, 2012 18:42
73	2012-05-19	May 22, 2012 18:46
73	2012-05-19	May 22, 2012 18:50
73	2012-05-19	May 22, 2012 18:54
73	2012-05-19	May 22, 2012 19:21
73	2012-05-19	May 22, 2012 19:23
73	2012-05-19	May 22, 2012 19:25
73	2012-05-19	May 22, 2012 19:28
73	2012-05-19	May 22, 2012 19:28
73	2012-05-19	May 22, 2012 19:36
73	2012-05-19	May 22, 2012 19:56
73	2012-05-19	May 22, 2012 20:03
73	2012-05-19	May 22, 2012 20:28
73	2012-05-19	May 22, 2012 20:35
73	2012-05-19	May 22, 2012 20:35
73	2012-05-19	May 22, 2012 20:41
73	2012-05-19	May 22, 2012 20:42
73	2012-05-19	May 22, 2012 20:48
73	2012-05-19	May 22, 2012 21:12
73	2012-05-19	May 22, 2012 21:47
73	2012-05-19	May 22, 2012 21:49
73	2012-05-19	May 22, 2012 22:20
73	2012-05-19	May 22, 2012 22:27
73	2012-05-19	May 22, 2012 22:42
73	2012-05-19	May 22, 2012 22:44
73	2012-05-19	May 22, 2012 22:44
73	2012-05-19	May 22, 2012 22:52
73	2012-05-19	May 22, 2012 23:02
73	2012-05-19	May 22, 2012 23:15
73	2012-05-19	May 22, 2012 23:19
73	2012-05-19	May 22, 2012 23:24
73	2012-05-19	May 22, 2012 23:32
73	2012-05-19	May 23, 2012 00:21
73	2012-05-19	May 23, 2012 00:41
73	2012-05-19	May 23, 2012 01:01
73	2012-05-19	May 23, 2012 01:08
73	2012-05-19	May 23, 2012 02:42
73	2012-05-19	May 23, 2012 03:29
73	2012-05-19	May 23, 2012 03:51
73	2012-05-19	May 23, 2012 04:04
73	2012-05-19	May 23, 2012 04:16
73	2012-05-19	May 23, 2012 04:34
73	2012-05-19	May 23, 2012 04:35
73	2012-05-19	May 23, 2012 05:06
73	2012-05-19	May 23, 2012 05:24
73	2012-05-19	May 23, 2012 05:52
73	2012-05-19	May 23, 2012 06:20
73	2012-05-19	May 23, 2012 07:01
73	2012-05-19	May 23, 2012 07:02
73	2012-05-19	May 23, 2012 10:07
73	2012-05-19	May 23, 2012 10:59
73	2012-05-19	May 23, 2012 11:11
73	2012-05-19	May 23, 2012 11:58
73	2012-05-19	May 23, 2012 12:25
73	2012-05-19	May 23, 2012 12:45
73	2012-05-19	May 24, 2012 05:09
73	2012-05-19	May 24, 2012 05:09
73	2012-05-19	May 24, 2012 20:57
73	2012-05-19	May 25, 2012 05:06
73	2012-05-19	May 25, 2012 05:06
73	2012-05-19	May 26, 2012 05:12
73	2012-05-19	May 26, 2012 05:12
73	2012-05-19	May 27, 2012 06:19
73	2012-05-19	May 27, 2012 23:58
73	2012-05-19	May 29, 2012 10:16
73	2012-05-19	May 29, 2012 10:24
73	2012-05-19	Jun 05, 2012 09:02
73	2012-05-19	Oct 23, 2012 10:15
74	2012-05-09	May 11, 2012 07:51
74	2012-05-09	May 11, 2012 07:51
74	2012-05-09	May 11, 2012 07:56
74	2012-05-09	May 11, 2012 07:56
74	2012-05-09	May 11, 2012 07:56
74	2012-05-09	May 11, 2012 07:56
74	2012-05-09	May 11, 2012 08:03
74	2012-05-09	May 11, 2012 08:03
74	2012-05-09	May 11, 2012 08:06
74	2012-05-09	May 11, 2012 08:06
74	2012-05-09	May 11, 2012 08:07
74	2012-05-09	May 11, 2012 08:07
74	2012-05-09	May 11, 2012 08:23
74	2012-05-09	May 11, 2012 08:23
74	2012-05-09	May 11, 2012 08:35
74	2012-05-09	May 11, 2012 08:35
74	2012-05-09	May 11, 2012 08:41
74	2012-05-09	May 11, 2012 08:41
74	2012-05-09	May 11, 2012 10:23
74	2012-05-09	May 11, 2012 10:23
74	2012-05-09	May 12, 2012 19:21
74	2012-05-09	May 12, 2012 19:21
74	2012-05-09	May 12, 2012 19:21
74	2012-05-09	May 12, 2012 19:21
74	2012-05-09	May 12, 2012 19:21
74	2012-05-09	May 12, 2012 19:23
74	2012-05-09	May 12, 2012 19:26
74	2012-05-09	May 12, 2012 19:28
74	2012-05-09	May 12, 2012 19:28
74	2012-05-09	May 12, 2012 19:28
74	2012-05-09	May 12, 2012 19:36
74	2012-05-09	May 12, 2012 21:32
74	2012-05-09	May 12, 2012 21:34
74	2012-05-09	May 12, 2012 21:48
74	2012-05-09	May 12, 2012 22:14
74	2012-05-09	May 12, 2012 22:16
74	2012-05-09	May 12, 2012 22:39
74	2012-05-09	May 12, 2012 22:39
74	2012-05-09	May 13, 2012 00:01
74	2012-05-09	May 13, 2012 00:01
74	2012-05-09	May 13, 2012 00:32
74	2012-05-09	May 13, 2012 00:33
74	2012-05-09	May 13, 2012 06:53
74	2012-05-09	May 13, 2012 11:07
74	2012-05-09	May 13, 2012 15:45
74	2012-05-09	May 14, 2012 17:05
74	2012-05-09	May 14, 2012 17:05
74	2012-05-09	May 14, 2012 18:28
74	2012-05-09	May 14, 2012 23:16
74	2012-05-09	May 15, 2012 13:50
74	2012-05-09	Oct 30, 2012 10:29
74	2012-05-09	Oct 30, 2012 10:30
74	2012-05-09	Oct 30, 2012 10:30
74	2012-05-09	Oct 30, 2012 10:32
74	2012-05-09	Oct 30, 2012 10:33
74	2012-05-09	Oct 30, 2012 10:33
74	2012-05-09	Oct 30, 2012 10:33
74	2012-05-09	Oct 30, 2012 10:34
74	2012-05-09	Oct 30, 2012 10:38
74	2012-05-09	Oct 30, 2012 10:39
74	2012-05-09	Oct 30, 2012 10:40
74	2012-05-09	Oct 30, 2012 10:40
74	2012-05-09	Oct 30, 2012 10:40
74	2012-05-09	Oct 30, 2012 10:40
74	2012-05-09	Oct 30, 2012 10:40
74	2012-05-09	Oct 30, 2012 10:40
74	2012-05-09	Oct 30, 2012 10:40
74	2012-05-09	Oct 30, 2012 10:40
74	2012-05-09	Oct 30, 2012 10:40
74	2012-05-09	Oct 30, 2012 10:40
74	2012-05-09	Oct 30, 2012 10:40
74	2012-05-09	Oct 30, 2012 10:40
74	2012-05-09	Oct 30, 2012 10:41
74	2012-05-09	Oct 30, 2012 10:41
74	2012-05-09	Oct 30, 2012 10:41
74	2012-05-09	Oct 30, 2012 10:41
74	2012-05-09	Oct 30, 2012 10:41
74	2012-05-09	Oct 30, 2012 10:41
74	2012-05-09	Oct 30, 2012 10:41
74	2012-05-09	Oct 30, 2012 10:41
74	2012-05-09	Oct 30, 2012 10:41
74	2012-05-09	Oct 30, 2012 10:42
74	2012-05-09	Oct 30, 2012 10:42
74	2012-05-09	Oct 30, 2012 10:42
74	2012-05-09	Oct 30, 2012 10:42
74	2012-05-09	Oct 30, 2012 10:42
74	2012-05-09	Oct 30, 2012 10:42
74	2012-05-09	Oct 30, 2012 10:42
74	2012-05-09	Oct 30, 2012 10:42
74	2012-05-09	Oct 30, 2012 10:42
74	2012-05-09	Oct 30, 2012 10:42
74	2012-05-09	Oct 30, 2012 10:42
74	2012-05-09	Oct 30, 2012 10:42
74	2012-05-09	Oct 30, 2012 10:42
74	2012-05-09	Oct 30, 2012 10:42
74	2012-05-09	Oct 30, 2012 10:42
74	2012-05-09	Oct 30, 2012 10:42
74	2012-05-09	Oct 30, 2012 10:42
74	2012-05-09	Oct 30, 2012 10:42
74	2012-05-09	Oct 30, 2012 10:42
74	2012-05-09	Oct 30, 2012 10:42
[truncated: 1,273 more rows]

## Sheet: 2.Global
No of Tweets	Country
634	United Kingdom
131	United States
47	Chad
33	Canada
18	Indonesia
17	Nigeria
16	Australia
12	New Zealand
11	South Africa
9	Spain
8	Guam
7	India
7	Uganda
6	Jamaica
6	Costa Rica
5	Pakistan
5	Brazil
5	Ghana
5	Mexico
5	Thailand
5	Antarctica
4	Netherlands
4	France
4	Kenya
4	Guyana
4	Philippines
3	Saudi Arabia
3	Qatar
3	Romania
3	Malaysia
3	Japan
3	Ukraine
3	Italy
3	Norway
2	Egypt
2	Iran
2	Vietnam
2	Ireland
2	Bangladesh
2	Germany
2	Switzerland
2	Dominica
2	United Arab Emirates
2	Russia
2	Montserrat
2	Uruguay
1	Tanzania
1	Vatican City
1	Lebanon
1	Austria
1	Iraq
1	Anguilla
1	Puerto Rico
1	Belgium
1	Isle of Man
1	Bahrain
1	Guatemala
1	Papua New Guinea
1	Gibraltar
1	Sudan
1	Sweden
1	Norfolk I.
1	Greece
1	Colombia
1	Portugal
1	Mongolia
1	Netherlands Antilles
1	Zimbabwe
1	Lithuania
1	Cuba
1	Barbados
1	Rwanda
1	Bolivia
1	Panama

## Sheet: 3.Local 
M_No	Distance (m)	** Distance is defined as the distance from users’ estimated home locations to the crime incidents’ locations
3	11.4547
3	19.6903
9	0.623855
9	26.3036
14	1.04326
14	4.25241
14	14.5182
14	15.1958
14	15.1958
14	17.6787
20	5.88078
20	5.88078
20	6.40625
20	7.62966
20	15.1598
21	1.87765
21	6.03534
21	7.48242
21	14.9927
24	9.92455
24	9.92455
24	9.92455
25	0.245878
25	0.721938
25	2.31623
25	3.56242
25	10.8571
25	12.394
25	15.6058
25	15.7487
25	27.4433
29	6.36051
29	8.99553
29	13.0835
31	1.41479
31	9.46526
33	2.41608
33	2.89169
33	5.87317
33	27.4799
35	0.988504
35	2.56615
35	3.84969
35	4.83658
35	5.39053
35	5.74299
35	9.84245
35	10.3946
35	10.7192
35	10.794
35	12.6211
35	25.8366
36	3.00058
40	26.2496
46	5.88787
46	8.61854
46	11.3402
46	12.6116
46	20.9273
46	25.4999
46	27.0683
46	30.1811
46	32.932
46	33.7511
55	17.1892
63	9.10159
64	1.16045
64	1.16045
64	3.72233
64	3.72233
64	3.72233
64	11.5257
64	11.5257
65	2.36075
67	11.6228
68	19.5365
70	12.4231
71	14.5014
73	7.36605
73	7.95196
73	15.8692
74	0.276688
74	3.38982
74	3.38982
74	7.68892
74	14.8271
74	15.6311
74	18.4529
74	18.5032
80	0.116445
80	0.116445
80	0.669089
80	2.87044
80	3.74297
80	3.94703
80	6.57722
80	15.575
80	29.4632
81	10.0926
84	0.998475
84	1.60698
84	1.74978
84	6.26454
84	6.58593
84	6.89037
84	20.3512
84	23.973
86	0.742499
86	5.33204
86	5.82307
86	13.1024
86	17.7197
86	27.8763
87	3.33306
90	19.5045
91	41.7607
93	13.5511
94	8.87842
95	1.03879
96	21.4396
96	22.1967
96	27.4584
96	35.186
97	15.8486

## Sheet: 4.Frequency
M_No	Tweets' Frequency	Category	Weapon	Victim's gender	Victim's age group	Victim's nationality	Murderer's gender	No of Murderers	Murderer's nationality	Status	Borough's offences
1	17	drug related	knife	M	18-25	British	male	2	British	solved	97-102
2	21	teenage victim	knife	M	0-17	British	male	1	British	solved	103-122
3	26	domestic	other	F	66+	British	male	1	British	solved	80-96
4	0	domestic	other	F	66+	British	male	1	British	solved	52-79
5	4	robbery	knife	M	26-35	British	male	1	Morrocan	solved	> 123
6	0	alcohol related	knife	M	46-55	British	male	1	British	solved	103-122
7	71	domestic	knife	F	18-25	British	male	1	Turkish	solved	80-96
8	0	uncategorised	none	M	46-55	British				unsolved	> 123
9	28	uncategorised	none	M	36-45	Lithuanian				unsolved	97-102
10	4	mental illness	none	M	56-65	British	male	1	German	solved	> 123
11	2	alcohol related	knife	M	26-35	British	male	1	British	solved	> 123
12	0	uncategorised	none	M	26-35	Latvian				unsolved	103-122
13	14	uncategorised	none	M	46-55	New Zealander				unsolved	52-79
14	145	uncategorised	none	M	36-45	British				unsolved	> 123
15	0	mental illness	other	M	56-65	Ghanaian	male	1	Ghanaian	solved	80-96
16	0	domestic	none	F	26-35	British	male	1	British	solved	103-122
17	114	robbery	none	F	66+	British	male			solved	80-96
18	8	uncategorised	gun	M	26-35	British				unsolved	80-96
19	21	alcohol related	none	M	18-25	British				unsolved	52-79
20	34	gang	other	M	18-25	French	male	1	Sri Lankan	solved	97-102
21	111	uncategorised	knife	M	66+	British				unsolved	> 123
22	0	alcohol related	none	M	46-55	British				unsolved	52-79
23	45	gang	knife	M	26-35	British	male	5	British	solved	80-96
24	5	mental illness	knife	M	46-55	Mauritanian	male	1	British	solved	80-96
25	161	uncategorised	knife	M	18-25	British	male	2	British	solved	52-79
26	1	robbery	none	F	66+	British	male	1	British	solved	80-96
27	8	mental illness	knife	M	56-65	British	male	1	French	solved	> 123
28	3	uncategorised	knife	M	18-25	Zimbabwean	male	1	British	solved	52-79
29	40	uncategorised	knife	M	26-35	British				unsolved	52-79
30	0	uncategorised	knife	M	46-55	British	male	1	British	solved	103-122
31	55	uncategorised	knife	M	18-25	Albanian				unsolved	97-102
32	12	domestic	knife	F	26-35	British	male	1	British	solved	97-102
33	35	teenage victim	knife	M	0-17	British		2	British	solved	103-122
34	9	uncategorised	knife	M	18-25	British				solved	103-122
35	274	teenage victim	knife	M	0-17	British	male	1	British	solved	97-102
36	11	uncategorised	knife	M	26-35	British	male	1	British	solved	97-102
37	1	uncategorised	knife	M	46-55	British	male	1	Ivorian	solved	103-122
38	0	domestic	other	M	56-65	British				unsolved	52-79
39	0	mental illness	other	M	26-35	British	male	1	British	solved	80-96
40	22	robbery	knife	M	36-45	Polish	male	1	British	solved	> 123
41	6	drug related	knife	M	18-25	Somali	male	1	British	solved	103-122
42	3	teenage victim	knife	M	18-25	British	male	1	British	solved	80-96
43	0	alcohol related	other	M	36-45	Lithuanian				unsolved	103-122
44	2	mental illness	knife	F	66+	Cyptriot	male	1	Somali	solved	97-102
45	0	alcohol related	none	M	46-55	Australian	male	1	British	solved	> 123
46	187	baby & child Killings	none	F	0-17	British	male	1	British	solved	52-79
47	12	teenage victim	knife	M	0-17	British				solved	97-102
48	0	domestic	other	M	66+	British	female	1	British	solved	> 123
49	0	uncategorised	none	F	66+	British				unsolved	80-96
50	0	gang	gun	M	18-25	British	male	2	British	solved	52-79
51	7	uncategorised	knife	M	18-25	British	male	1	British	solved	103-122
52	14	uncategorised	knife	M	18-25	British				unsolved	103-122
53	0	drug related	none	M	36-45	British	male	1	British	solved	> 123
54	8	uncategorised	knife	M	26-35	British	male	1	British	solved	> 123
55	9	mental illness	other	M	46-55	British	male	1	Afghan	solved	> 123
56	0	drug related	gun	M	26-35	British	male	1	British	solved	80-96
57	0	uncategorised	gun	M	18-25	British	male	1	British	solved	52-79
58	0	baby & child Killings	none	M	0-17	British		2		solved	52-79
59	10	uncategorised	other	F	56-65	British				unsolved	52-79
60	5	robbery	knife	M	46-55	British	male	2	British	solved	80-96
61	0	alcohol related	none	M	36-45	British	male	1	British	solved	103-122
62	3	alcohol related	none	M	18-25	British	male	1	British	solved	52-79
63	3	uncategorised	knife	M	26-35	British				unsolved	80-96
64	20	uncategorised	none	F	18-25	British	male	1	British	solved	> 123
65	1	alcohol related	knife	M	36-45	British	male	1	British	solved	80-96
66	3	uncategorised	knife	M	18-25	British	male	1	British	solved	103-122
67	17	teenage victim	none	M	18-25	British		3	British	solved	80-96
68	24	domestic	none	F	26-35	British	male	1	Bangladeshi	solved	103-122
69	1	alcohol related	none	M	18-25	Polish				solved	52-79
70	13	drug related	knife	M	36-45	British	male	1	British	solved	80-96
71	63	alcohol related	none	M	46-55	British				solved	> 123
72	0	domestic	knife	F	46-55	Ghanaian	male	1	Ghanaian	solved	97-102
73	185	gang	knife	M	18-25	British	male	3	British	solved	97-102
74	420	baby & child Killings	none		0-17	British	female	1	Canadian	solved	52-79
75	0	uncategorised	knife	M	56-65	British				unsolved	> 123
76	0	drug related	none	M	46-55	British	male	1	British	solved	52-79
77	1	robbery	knife	F	46-55	British	male	1	British	solved	> 123
78	3	drug related	knife	M	36-45	British	male	2	British	solved	> 123
79	93	uncategorised	other	M	36-45	British	male	1	British	solved	103-122
80	92	uncategorised	knife	M	18-25	British	male	1	British	solved	80-96
81	11	domestic	other	F	66+	British	male	1	British	solved	97-102
82	0	mental illness	knife	F	56-65	British	male	1	British	solved	80-96
83	0	mental illness	none	M	46-55	British	male	1	British	solved	80-96
84	186	teenage victim	knife	M	0-17	British	male	2	British	solved	103-122
85	0	uncategorised	none	M	66+	British				solved	97-102
86	176	domestic	none	F	26-35	British	male	1	British	solved	103-122
87	64	uncategorised	knife	M	26-35	British	male	1	British	solved	> 123
88	0	uncategorised	none	M	56-65	British				unsolved	97-102
89	0	uncategorised	none	M	26-35	Somali				unsolved	97-102
90	35	uncategorised	other	M	66+	Cape Verdean				solved	80-96
91	72	teenage victim	none	F	0-17	British	male	1	Iranian	solved	80-96
92	1	uncategorised	none	M	26-35	British				solved	52-79
93	10	uncategorised	none	F	26-35	British	male	1	British	solved	> 123
94	12	gang	gun	M	26-35	British				unsolved	97-102
95	72	uncategorised	other	M	66+	British				solved	80-96
96	43	robbery	none	M	56-65	British		1	Albanian	solved	52-79
97	69	domestic	knife	F	18-25	British	male	1	British	solved	103-122
98	14	gang	gun	M	18-25	British	male	1	British	solved	> 123
